# Supplementary material for: A leader-repeat hairpin blocks extraneous CRISPR RNA production in diverse CRISPR-Cas13 systems
Source: EMBO J. 2026 Apr 2;45(10):3396–415. doi: 10.1038/s44318-026-00769-1 (PMC13187072; doi:10.1038/s44318-026-00769-1)
Supplement: Supplementary file 2 — Table EV1 [file 44318_2026_769_MOESM2_ESM.xlsx]

## Sheet: Table EV1
Table EV1. List of the plasmids used in this work.
CBS stock	Number	Name	Description	Link	Experiment
CBS-5500	pAM250	NL	Type VI-B2 system from Porphyromonas gingivalis AJW4	https://benchling.com/s/seq-VzGmWODRwji2FyDM3QH4?m=slm-gRdtRLXHTpQFo56TmOtf	PIA, Northern blotting, 5' RACE
CBS-5501	pAM254	ML	Type VI-B2 system from Porphyromonas gingivalis AJW4, mutated leader	https://benchling.com/s/seq-3GnxukqnJykUY0kQin1B?m=slm-AiBjhdR3p4AZC3mXRWoY	PIA, Northern blotting
CBS-5502	pAM272	Co	Type VI-B2 system from Porphyromonas gingivalis AJW4, mutated leader and first repeat	https://benchling.com/s/seq-sNz6GwIVYNAzbtgqa916?m=slm-CvLXb92Bg5GJpRgNwOS6	PIA, Northern blotting
CBS-5503	pAM258	NL S2->ecr	Type VI-B2 system from Porphyromonas gingivalis AJW4, S2 is replaced by ecr	https://benchling.com/s/seq-xSRqyqJDgIiYV1EocjEk?m=slm-J0fhzIg2dM2yQjKL2UOv	PIA
CBS-5504	pAM260	NL S7->ecr	Type VI-B2 system from Porphyromonas gingivalis AJW4, S7 is replaced by ecr	https://benchling.com/s/seq-C5k6ounkNUfNMK98T1XH?m=slm-DBQwphloOjlcO9NlR6uf	PIA
CBS-5505	pAM262	NL S11->ecr	Type VI-B2 system from Porphyromonas gingivalis AJW4, S11 is replaced by ecr	https://benchling.com/s/seq-SGtjF3MmMLgPb054G9he?m=slm-NwLici56QIbFKA7idoWe	PIA
CBS-5506	pAM350	PgiCas13b-3xFLAG	For PgiCas13b-3xFLAG purification	https://benchling.com/s/seq-44oW5fw68LKtenPJQWtN?m=slm-jkxYJGCTUNyeTInZg88G	in vitro processing assay, EMSA
CBS-5507	pAM381	ecrRNA	ecrRNA from the type VI-B2 system from Porphyromonas gingivalis AJW4 (competion assay)	https://benchling.com/s/seq-aAbJaowA9L82e6IEUjyD?m=slm-wNlEnsQ6zcpZzxzZ6fYV	Northern blotting
CBS-5508	pAM382	mecrRNA	ecrRNA from the type VI-B2 system from Porphyromonas gingivalis AJW4, mutated leader (competion assay)	https://benchling.com/s/seq-GBvB9RBEJ8FSaT3sa6MA?m=slm-pYU1n3rDfirM63PiDSfk	Northern blotting
CBS-5509	pAM383	comecrRNA	ecrRNA from the type VI-B2 system from Porphyromonas gingivalis AJW4, mutated leader and first repeat (competion assay)	https://benchling.com/s/seq-FG2DHsJHJ5Kqm68uQ7WL?m=slm-cj5739jV3RO41AKmb3Fd	Northern blotting
CBS-5510	pAM007	no Target	No Target control	https://benchling.com/s/seq-gWGFtWxegz8fOa5bTbbf?m=slm-ReSkki7n8RC7o67rl2vM	PIA
CBS-5511	pAM008	ecr Target	Contains a target of the leader from the type VI-B2 system from Porphyromonas gingivalis AJW4	https://benchling.com/s/seq-gkc9jmKmUT3CfVdbeHdO?m=slm-VtbmHLxBfbCF8GIKLmPl	PIA
CBS-5512	pAM078	mecr Target	Contains a target of the mutated leader from the type VI-B2 system from Porphyromonas gingivalis AJW4	https://benchling.com/s/seq-Ps1Mcz7F0CdrPFeMmA6n?m=slm-LYefIXXPEEd57YrzpvhZ	PIA
CBS-5513	pAM009	S1 Target	Contains a target of the spacer 1 from the type VI-B2 system from Porphyromonas gingivalis AJW4	https://benchling.com/s/seq-f8BDEWmsKLBBxkTLKB2b?m=slm-YUyzcJP6CvG6gu4pHHaQ	PIA
CBS-5514	pAM010	S2 Target	Contains a target of the spacer 2 from the type VI-B2 system from Porphyromonas gingivalis AJW4	https://benchling.com/s/seq-TQD4cpLfUwk7w3VBFDUx?m=slm-LlUAif3MaknYETRNPHpc	PIA
CBS-5515	pAM090	S3 Target	Contains a target of the spacer 3 from the type VI-B2 system from Porphyromonas gingivalis AJW4	https://benchling.com/s/seq-ob9leI34a9xyoBhkZzEb?m=slm-5L9y9LCoeBWgzvFFc8fZ	PIA
CBS-5516	pAM091	S4 Target	Contains a target of the spacer 4 from the type VI-B2 system from Porphyromonas gingivalis AJW4	https://benchling.com/s/seq-lcwD6YuGGjHVWRqlQSiI?m=slm-K3lFYyU13mbju1wxqowj	PIA
CBS-5517	pAM092	S7 Target	Contains a target of the spacer 7 from the type VI-B2 system from Porphyromonas gingivalis AJW4	https://benchling.com/s/seq-kC86KWWUqy2Q09L1ufe0?m=slm-TFgJ5K1RUx0lTxOEpnPH	PIA
CBS-5518	pAM093	S11 Target	Contains a target of the spacer 11 from the type VI-B2 system from Porphyromonas gingivalis AJW4	https://benchling.com/s/seq-bCJdDU2qiNQ6EKOd3n1v?m=slm-Ld9Lguh3CC6z53HAHKXs	PIA
CBB-0062	pAM025	T7A1 Pro NL array	T7A1 Pro cloned upstream of the type VI-B2 array from Porphyromonas gingivalis AJW4	https://benchling.com/s/seq-MwlK5UTw4CmFS8x72kED?m=slm-xEIMndN86O1PsEScyGXT	RNAP pausing
CBB-0063	pAM026	T7A1 Pro ML array	T7A1 Pro cloned upstream of the type VI-B2 array from Porphyromonas gingivalis AJW4 with the mutation in the leader	https://benchling.com/s/seq-gFLQ6BK0NXACCkomRSfE?m=slm-2cfLuMb3NaeJMgZY0L7Y	RNAP pausing
CBB-0064	pAM277	NL S1->SA	Type VI-B2 system from Porphyromonas gingivalis AJW4, spacer 1 is replaced by a spacer targeting the MS2 phage	https://benchling.com/s/seq-c6RYIJE3JjyqYzSrA1cw?m=slm-40gqB79wazwN5QtEoGIZ	Phage plaquing assay
CBB-0065	pAM417	ecrRNA	ecrRNA from the type VI-B2 system from Porphyromonas gingivalis AJW4 (phage plaquing assay)	https://benchling.com/s/seq-rjLpqjCQ5NL32uVRXiUy?m=slm-SNSNYc3bA95b5uHGXmWm	Phage plaquing assay
CBB-0066	pAM418	mecrRNA	ecrRNA from the type VI-B2 system from Porphyromonas gingivalis AJW4, mutated leader (phage plaquing assay)	https://benchling.com/s/seq-v6I0en053Hjtev6TFPS8?m=slm-aXHz0SZ03wdqtjDGVnjx	Phage plaquing assay

## Sheet: Table S5. Strains
Bacteria strain	Genotype	Source
E. coli RL73 (BW25113 ΔCRISPR ΔLacOperon)	BW25113 ΔCRISPR ΔLacOperon	Leenay et al. 2016 (PMID: 27041224)
E. coli TOP10	F– mcrA Δ(mrr-hsdRMS-mcrBC) Φ80lacZΔM15 ΔlacX74 recA1 araD139 Δ(ara leu) 7697 galU galK rpsL (StrR) endA1 nupG	Invitrogen
Porphyromonas gingivalis ATCC 33277	WT	ATCC
NEB® Turbo Competent E. coli	F' proA+B+ lacIq ∆lacZM15 / fhuA2 ∆(lac-proAB) glnV galK16 galE15 R(zgb-210::Tn10)TetS endA1 thi-1 ∆(hsdS-mcrB)5	NEB
Escherichia phage MS2 DSM 13767	WT	DSMZ
