# Supplementary material for: A leader-repeat hairpin blocks extraneous CRISPR RNA production in diverse CRISPR-Cas13 systems
Source: EMBO J. 2026 Apr 2;45(10):3396–415. doi: 10.1038/s44318-026-00769-1 (PMC13187072; doi:10.1038/s44318-026-00769-1)
Supplement: Supplementary file 3 — Table EV2 [file 44318_2026_769_MOESM3_ESM.xlsx]

## Sheet: Table EV2
Table EV2. List of the oligonucleotides used in this work.
Number	Name	Sequence	Description	Experiment
prAM185	T7_array_Fw	TAATACGACTCACTATAGGAATGATGACTTCTCAATC	For single spacer pre-crRNA	EMSA, in vitro processing
prAM191	T7_array_Rv	TATCTGCCTGAAAACGTC	For single spacer pre-crRNA	EMSA, in vitro processing
prAM108	ecr_NB	CCAACCTACCCCCATCGAATTTGAAACCGATTGAG	Probe to the native leader	Northern blotting
prAM109	mecr_NB	CCAACCTATGAGAATGCTATTTGAAACCGATTGAG	Probe to the mutated leader	Northern blotting
prAM110	S1_NB	CCAACTATCTGCCTGAAAACGTCATGCCTTGAAAG	Probe to S1	Northern blotting
prAM117	S2_NB	CCAACAAATGTCTATTGTGTTCGCTCAAGTATTCA	Probe to S2	Northern blotting
prAM121	S3_NB	CAACTAAAAGATGATACTGAAACCCTCTCGATAG	Probe to S3	Northern blotting
prAM122	S4_NB	CAACAGCCACGGGAATCGGAACCACATTGGGGAA	Probe to S4	Northern blotting
prAM111	S7_NB	CCAACATATTTCAAATAAGCACGATATAATGGAGC	Probe to S7	Northern blotting
prAM118	S11_NB	CCAACCGCTCAAAACGACTCAAGAAAAACAAATGAG	Probe to S11	Northern blotting
prAM146	5RACE_AJW4_RT	CGCTCAAAACGACTCAAG	RT primer for Pgi. AJW4	5'RACE
prAM139	5RACE_AJW4_PCR	GTAGATCCAACTATCTGCCTGAAAACGTC	PCR primer for Pgi. AJW4	5'RACE
prAM157	5RACE_33277_RT	CGTTACTTCGATGAAGACTAC	RT primer for Pgi. ATCC 33277	5'RACE
prAM159	5RACE_33277_PCR	TTCGATGAAGACTACAACGAAACAGTTGTG	PCR primer for Pgi. ATCC 33277	5'RACE
prCL1504	5RACE_cPCR_Fw	ACCTGCCAACCAAAGCG	cPCR primer	5'RACE
prCL1505	5RACE_cPCR_Rv	AAGGGAATAAGGGCGACACG	cPCR primer	5'RACE
prAM460	AM_EcoRNAP_Pro_Fw	TGTGGAATGATTCCAGATCCCGAAAATTTATCAAAAAGAGTATTGACTTAAAGTCTAACCTATAGGATACTTACAGCCATCAAGAGCAGACTTCTCAAT	oligo with the T7A1 promoter	RNAP pausing
prAM461	AM_EcoRNAP_Pro_Rv	ATTGAGAAGTCTGCTCTTGATGGCTGTAAGTATCCTATAGGTTAGACTTTAAGTCAATACTCTTTTTGATAAATTTTCGGGATCTGGAATCATTCCACA	oligo with the T7A1 promoter	RNAP pausing
prAM462	AM_EcoRNAP_Pro_bb_Fw	CCATCAAGAGCAGACTTCTCAATCGGTTTC	PCR primer to amplify pAM250/254	RNAP pausing
prAM463	AM_EcoRNAP_Pro_bb_Rv	TCGGGATCTGGAATCATTCCACAGAAAGTG	PCR primer to amplify pAM250/254	RNAP pausing
prAM464	AM_EcoRNAP_Pro_template_Fw	TCCAGATCCCGAAAATTTATC	PCR primer to create a transcription template	RNAP pausing
prAM465	AM_EcoRNAP_Pro_template_Rv	GGAATCGGAACCACATTG	PCR primer to create a transcription template	RNAP pausing

## Sheet: Table S5. Strains
Bacteria strain	Genotype	Source
E. coli RL73 (BW25113 ΔCRISPR ΔLacOperon)	BW25113 ΔCRISPR ΔLacOperon	Leenay et al. 2016 (PMID: 27041224)
E. coli TOP10	F– mcrA Δ(mrr-hsdRMS-mcrBC) Φ80lacZΔM15 ΔlacX74 recA1 araD139 Δ(ara leu) 7697 galU galK rpsL (StrR) endA1 nupG	Invitrogen
Porphyromonas gingivalis ATCC 33277	WT	ATCC
NEB® Turbo Competent E. coli	F' proA+B+ lacIq ∆lacZM15 / fhuA2 ∆(lac-proAB) glnV galK16 galE15 R(zgb-210::Tn10)TetS endA1 thi-1 ∆(hsdS-mcrB)5	NEB
Escherichia phage MS2 DSM 13767	WT	DSMZ
