# Supplementary material for: A leader-repeat hairpin blocks extraneous CRISPR RNA production in diverse CRISPR-Cas13 systems
Source: EMBO J. 2026 Apr 2;45(10):3396–415. doi: 10.1038/s44318-026-00769-1 (PMC13187072; doi:10.1038/s44318-026-00769-1)
Supplement: Supplementary file 4 — Table EV3 [file 44318_2026_769_MOESM4_ESM.xlsx]

## Sheet: Table S5. Strains
Bacteria strain	Genotype	Source
E. coli RL73 (BW25113 ΔCRISPR ΔLacOperon)	BW25113 ΔCRISPR ΔLacOperon	Leenay et al. 2016 (PMID: 27041224)
E. coli TOP10	F– mcrA Δ(mrr-hsdRMS-mcrBC) Φ80lacZΔM15 ΔlacX74 recA1 araD139 Δ(ara leu) 7697 galU galK rpsL (StrR) endA1 nupG	Invitrogen
Porphyromonas gingivalis ATCC 33277	WT	ATCC
NEB® Turbo Competent E. coli	F' proA+B+ lacIq ∆lacZM15 / fhuA2 ∆(lac-proAB) glnV galK16 galE15 R(zgb-210::Tn10)TetS endA1 thi-1 ∆(hsdS-mcrB)5	NEB
Escherichia phage MS2 DSM 13767	WT	DSMZ

## Sheet: Table EV3
Table EV3. List of RNA sequences.
RNA	RNA sequence	Experiment
ecrRNA	CUCAAUCGGUUUCAAAUUCGAUGGGGGUAGGUUGGAUCUACCCUCUAUUCGAAGGGUACACACAAC	In-line probing
Repeat	GUUGGAUCUACCCUCUAUUCGAAGGGUACACACAAC	In-line probing
mecrRNA	CUCAAUCGGUUUCAAAUAGCAUUCUCAUAGGUUGGAUCUACCCUCUAUUCGAAGGGUACACACAAC	In-line probing
NL	GGAAUGAUGACUUCUCAAUCGGUUUCAAAUUCGAUGGGGGUAGGUUGGAUCUACCCUCUAUUCGAAGGGUACACACAACCUUUCAAGGCAUGACGUUUUCAGGCAGAUA	EMSA, in vitro processing
ML	GGAAUGAUGACUUCUCAAUCGGUUUCAAAUAGCAUUCUCAUAGGUUGGAUCUACCCUCUAUUCGAAGGGUACACACAACCUUUCAAGGCAUGACGUUUUCAGGCAGAUA	EMSA, in vitro processing
Co	GGAAUGAUGACUUCUCAAUCGGUUUCAAAUAGCAUUCUCAUAGGUUGGAUCUAUGAGAUAUUGCUAGGGUACACACAACCUUUCAAGGCAUGACGUUUUCAGGCAGAUA	EMSA, in vitro processing
