# Supplementary material for: A leader-repeat hairpin blocks extraneous CRISPR RNA production in diverse CRISPR-Cas13 systems
Source: EMBO J. 2026 Apr 2;45(10):3396–415. doi: 10.1038/s44318-026-00769-1 (PMC13187072; doi:10.1038/s44318-026-00769-1)
Supplement: Supplementary file 5 — Table EV4 [file 44318_2026_769_MOESM5_ESM.xlsx]

## Sheet: Table S5. Strains
Bacteria strain	Genotype	Source
E. coli RL73 (BW25113 ΔCRISPR ΔLacOperon)	BW25113 ΔCRISPR ΔLacOperon	Leenay et al. 2016 (PMID: 27041224)
E. coli TOP10	F– mcrA Δ(mrr-hsdRMS-mcrBC) Φ80lacZΔM15 ΔlacX74 recA1 araD139 Δ(ara leu) 7697 galU galK rpsL (StrR) endA1 nupG	Invitrogen
Porphyromonas gingivalis ATCC 33277	WT	ATCC
NEB® Turbo Competent E. coli	F' proA+B+ lacIq ∆lacZM15 / fhuA2 ∆(lac-proAB) glnV galK16 galE15 R(zgb-210::Tn10)TetS endA1 thi-1 ∆(hsdS-mcrB)5	NEB
Escherichia phage MS2 DSM 13767	WT	DSMZ

## Sheet: Table EV4
Table EV4. List of chemicals, enzymes and other reagents.
Name	Source	Catalog number
Q5 site-directed mutagenesis kit	New England Biolabs	E0554S
Q5 Hot Start High-Fidelity 2X Master Mix	New England Biolabs	M0494S
NEBuilder HiFi DNA Assembly Master Mix	New England Biolabs	E2621S
NEB PCR Cloning Kit	New England Biolabs	E1202S
HiScribe T7 High Yield RNA Synthesis Kit	New England Biolabs	E2040
T4 RNA ligase	Thermo Fisher Scientific	EL0021
Invitrogen™ RNase T1 (1 U/μL)	Ambion	AM2283
TURBO DNase	Ambion	AM2238
T4 Polynucleotide Kinase	New England Biolabs	M0201S
E. coli RNAP holoenzyme	New England Biolabs	M0551S
Template Switching RT Enzyme Mix	New England Biolabs	M0466S
Terminator 5′-Phosphate-Dependent Exonuclease	Epicenter	TER51020
ZR small-RNA PAGE Recovery Kit	Zymo Research	R1070
RNA Clean and Concentrator columns-5	Zymo Research	R1013
RNA Clean and Concentrator columns-25	Zymo Research	R1017
DNA Clean and Concentrator columns-5	Zymo Research	D4014
LB	Merck
LB agar	Merck
[gamma-32P]ATP	Hartmann Analytic
[alpha-P32]rGTP	Hartmann Analytic
pCp-Cy5	Jena Bioscience	NU-1706-CY5
ApU	Jena Bioscience	NU-917S
Sephadex G25 column	Cytiva	28-9180-08
2x RNA loading dye	Thermo Scientific™	R0641
Acrylamide/Bis-solution 40 (29:1)	Roth	A121.1
ROTI®Aqua-Phenol	Roth	A980.1
ROTI®Phenol/Chloroform/ Isoamyl alcohol	Roth	A156.1
ROTI®Hybri-Quick	Roth	A981.1
ROTI®Stock 20x SSC	Roth	1054.1
Urea	Roth	2317.2
EDTA	Roth	T136.1
Ampicillin sodium salt	Roth	K029.2
Kanamycin	Roth	T832.3
Chloroamphenicol	Roth	3886.2
