# Supplementary material for: A leader-repeat hairpin blocks extraneous CRISPR RNA production in diverse CRISPR-Cas13 systems
Source: EMBO J. 2026 Apr 2;45(10):3396–415. doi: 10.1038/s44318-026-00769-1 (PMC13187072; doi:10.1038/s44318-026-00769-1)
Supplement: Supplementary file 7 — Dataset EV1 [file 44318_2026_769_MOESM7_ESM.xlsx]

## Sheet: Dataset EV1 legend
Dataset EV1. Sequences of the leader and repeat from the subtypes VI-A/B/Bt/E/F/G/H/I and ancestral type VI CRISPR-Cas systems.

## Sheet: Dataset EV1
Subtype	ID	Leader-region	First-repeat
VI-A	CVRQ01000008-CRT_58872_59113-F	AGACGAUAUGAUAUUCAAAAGGAUGAGUUAUAUCAGAGAAUUACAAAUGACUAUAAUAGAAAUGAGAUUACACAAGAUAUAUAAAAAGUGGGUCAACGUAGUCCGUUUAUGGCUUGAAGUAGAGAAAACUUGAUAUUAUCGUAUUUUGGGUGAUUAUAGAAUAAUAGGUUGACCCACUUUUUGAACCAUAAUUAAUGAUUUUUGACUAAAAAGGUGGUAAUGCAAUAGAACAAGUGUUAUAAUCAGUGGU	GUGAAAGUAGCCCGAUAUAGAGGGCAAUAAC
VI-A	CVRQ01000008-CRT_63968_64209-F	UGACAAUCUGAUGAAGGCUGAGGUUUAUAAGAUUGUAAAAUUUGUUCAGGAUAAUGAAAAGUAUAAGCCGUUCAAGUACACAUAAAAAGUGGGUCAACCUAGGCUUAUAUUGAAUAAAAUAAAGAAAGACAGUAUUUAUAAGCCUUUUGUGAAUAAUAAUAUAAACGGUUGACCCACUUUUUAAUAGUAAUAGGUUGAUUUAUGCGAAAAAAGAUGAUAAUCUGAUAUAGAAAGUAUUAUAUAUACUGUC	GUGAAUACAGCUCGAUAUAGUGAGCAAUAAG
VI-A	JQLU01000005-CRT_165890_166585-R	AAUUGGUGGAACCACCUUCGGUUGCACGGUACACUUGGCUACGAGACACCGGUUGGUUACCGUAACCAGAGAUUGGCGCAGCGAAUCCUUGAUAAUGAGCUCGGAUGUGCUAACGCUAGCGAGGCAGUCUAACUUUAACUGUUAGCUCCUGCCGAAGAUCGUCACAUCCGAGGAGGCUCAUUGUCAAGGACAAUCGGAAUAGCAUACGGAAAGAAGUUCUGCACCUUAUAAAAUUUGUCAAAAAAACUGU	UGCCAUUCCAACCUCUAAAUGUAAGAGGACUAUAAC
VI-A	JQLU01000005-CRT_167721_168416-R	UGAAUCAGUAACACUUUUAGUUAAAAAAUAAGUUAAUUGGAAAAAGACGUUUCUUUUAAAAGAGACGUCUUUUUUAUUAGUCUAUCAGAACAUCUAUUUUAAACAUAAAAGUGGCAGACUGAGGUGAGUAUUGGCUAAGAUGAAUCGAUUUUAAACAAAAUAUAUCAGAAUUUACAGAGUGUUGUCCAUUUUUUAGUCAAAGAAAACAAGGAUUGAACCUUAGAGCUGUCUAUGAUACGAUAGAAGGGUA	UUAAAGACUACCUCUAAAUGUAAGAGGACUAUAAC
VI-A	JQLU01000005-CRT_2457705_2458400-F	UUCGAUGUAUUAUCAAGUGGAGAAUAAAAUCAGUUAUAUUAUGUCGUUGUGAUUAGGCACAAGAACUAUGAGUCUGGGAAUCUAGGAUUGUAGCUUAAUUAAAUAAGUAACAAGUUAGAGAUAAGAUUUAUGUAGAGUCAUGGUUCUAUGUAGAUCUUAUUUUUUGAGAUAGUGGGUGUUUGUUGGCAGAUUUUUGGACAAGGAAAAAUGCGGUUGAAGGGUUGGGACAUAUGUGUUAUGGUAGAUAGGU	AUUAAAGACUACCCCUAAAUGUAAGGGGACUAUAACG
VI-A	JQLU01000005-CRT_2463585_2464280-F	CAGUUAAAUUUAGAUUUAUGAAACAAUUAGAAAAAUACCAAACGAGGAAUUUUAUUGAGAACUUAGUAAUAGAAAAUCCUGAAUUUAAAGUUUCGGAAAAAAUUGUGUUAAACUGGCACGAAGAAAAAGAAAAAAUUGCUGAUUUGGUAGAUAAGCGCACAAAACUACAUGAAGAGUGGGCAUCUAAGGCAAGAGAAAUUGAGGAAUAUAAUGAAAAAAUUAAAAAAAAUAAAUCCAAAAAACUUGAUAA	ACCAGCUGAAUUUGCAAAAUUUGCAGAGUAUAAAAU
VI-A	JONJ01000012-CRT_1521_2181-F	CUAUACGAUGUUAUGAAAAAUUUGUUUCGGGUCGAAAGUAGACACUCAAGGGUUGAAUGGAUUAAUAUGCUGGUUUAUAAUCAAACGAAACAAAUGCGGUAAGGUUUUGGGCCGAUAUGGCGUAAAUUCUAACGUUCUGAGCUUCGGAGAACAUAAAAUGUUGAGGAGAUUGUCUCUGACAUGGAUGAUGAUUUUUUCGGCCGAUAAAUGCCUAAAGACCCCGCAUAAUACCUGCCUUAUAAAGAGCAGG	GUUUGGAGAACAGCCCGAUAUAGAGGGCAAUAGAC
VI-A	DS499551-CRT_214777_215670-F	AAGACUUACUGCAAGGACUUUGUAAAAGCAUAUUGUACGCCUUUCGGAUAUAACCUUGUGAGAUAUAAAAACCUUACGAUAGACGGGCUGUUUGAUAAGAAUUACCCCGGAAAAGACGAUUCUGAUGAACAGAAAUAAUAUUAAUAUGUAAGUCGGUGCGCAAGGGUGAUUUUAUGAAUAAAUCUAUUGACAUUUGUACAAAAGUGAUAUAUAAUAAAGAUAAUUCAAAAUCACCUUUGUGUAUUUUGAG	GAACUACACCCGUGCAAAAUUGCAGGGGUCUAAAAC
VI-A	DS499551-CRT_220601_221494-R	GAACAUACCGGUCACUAUAAGAUUGCUCUUAAGGGCGAUCACCGUUACAUCUGUGAAGCGGCGGCAACCUGCAGUGACUCAAGAGGCGGCCUUAACCUUGUCGCAGAAGUAAAUAACACAAUGUUCUGAUAUAUAUAUAAACUCCCGGGGAAUUUUCUCCGGGAGUUUUUUCAUUUUGAUACAAUUUAAUAUAAGAGUAACAAGCCGUACCCGAUGCAAAAGUGCAAAGGAUACGGCUUUUUUACAUAAA	AAACUACACCCCUGCAAUUUUGCACGGGUGUAGUUC
VI-A	DS499551-CRT_225613_226506-R	AAUGCUUCUUUAAGGAGAUUGGAGAAAUCCUUGAUAUUAUUUUCGAACUUUAACAGCCUGCUUUUCGCAAACGAAUAAGACAUACGGAGGUGAAAACAAUGACAGAAUGCUUCUUUAAGGAAAUCGGAGAAAUCCUUGACAUCAUUUUCAAGCUUUAACAGCCUGCUUUUCGCUAACGAAUAAGACAUACGGAGGUGAAAACAAUGACAGAAUGCUUCUUUAAGGAGAUUGGAGAAAUCCUUGAUAUUAU	GTTTTAGACCCCTGCAATTTTGCACGGGTGTAGTTC
VI-A	KB907524-CRT_79062_79427-F	GUUGCGGCGGAUAUUAUGUCGCUGGGCAGAUAUGCAAGAGUUAUGAAACAGCCGGGAUUUGAGCUUGACGGCGUGAGAUAUGACAGCAGUUUAUAUGACUAUAUUUCAAAAAAUUAUUCCGGCACGGCAGCAAGGUACGAAAAAUAGUAAAGGCAAUAUUUAAAGGUGAUUUUAUGAAUAAAUCUAUUGACAUUUGUACAAAAGUGAUAUAUAAUAAAGAUAAUUCAAAAUCACCUUUGUGUAUUUUGAG	GAACUACACCCGUGCAAAAUUGCAGGGGUCUAAAAC
VI-A	CVTD020000026-CRT_59561_59859-R	UGAUAAGCAAAAAGAGUGGAUAUGUAAUGGUAUUAAAGAGGAAGUGUAUGAUAAAAGUAUUUUAAAAUGUAUAGGUAAUUUAUUUAAAUUUGAUUAUGAAGACAAAAACAAAUCAAGUGCGAAUCCCAAGCACACAUAAAACUCGAAUCCCAUUUUAUGCGGGUUUGCGGGCUUACAAUUUAUCCCAAUCAGGGGUUUCGCACUUUUGCCUGCUCAAACCCGCUUGUAAUAAGGCUUUUUAAAUGCCGCA	GUAACAAUCCCCGUAGACAGGGGAACUGCAAC
VI-A	JQKK01000015-CRT_83618_84085-R	AAAAGAUGGACAGUGUGAGGGUAUACAAGCUUAACAAGGAUGUAAAUCAGGUUAUGGUAGGUAAGAAUCCCAUUUUGCAGAGAAAUCCGCAAUGCUGGAUAUGAUAUUUUGCUCCGCAUGGCAUAAAUACUGGAUUUAUGAGGUGUUUCCUCUAAAAACUAUUUAUAAAACUUUCAUAAUCCAGAAAGUUUAUUUCUGCUCCGCAAAAUGGUAAAAUAGACCAUGUAAAUAAAGCUCUACAGAAGGUAGG	GUAUUGAGAAAAGCCAGAUAUAGUUGGCAAUAGAC
VI-A	AUJT01000030-CRT_12861_13319-R	GAAUUAUUUUCCUUAUCCAAUAUUGUUUUUCUUUAAGAACACUUUUAAUUCUACCAUCAUCUUCAUCACAGGUCACUAUUCCUGCCAUGCUCUUUAACCUUUCUUUUACCUUUUUAUCAAGUCUAUCUUAUAUCCUCAUAAAGUUCCAAAAUUAGGCAAAAAGUAUCAUUCUAACAACUCCUAUAUUUACACAAAAAACCGAUAAACACUGACUUCAACAAAUUAGUCAAUGUUUAUCGGUUAUAUUUAU	ACAUCUCUAUAACUAUGUCGGGCUAUUCUCAAAAC
VI-A	AUJT01000030-CRT_24932_25390-R	AUACUGCAAGUAAAAAGAUCACUUUUACCGGCAGCAAUUUAACAGGCAGCUAUACGGUAAAAAAUUGAACAUGAAAUCUGAACAGUAAAAAGGGUCGCCCCCGGAUGUUUUUGUCAUCCGUGGGGCGACCUUUUUUUGUUAAUUCAAAUCAACAGAUCAGCAUUUCAUUAAAUACGCCUUUCCAUUCUUUUUUCAUUUUGUUUUUCGGCACAUAAUAGGUCAUUUUCUGCACUGUGACGAGAACUAUAUC	UCUCACACCCUCUAUAUCGGGCUGUUUUCAU
VI-A	ATWC01000054-CRT_48_289-R	GUAGAAGAAAUCGUGGGAAGGGAGGUAGAGGUAAUAAUCGAAUGAUCCUUUAUAAUAGCAUUCCAACCAAAAUGGUAAUAAUUGAAUGUCCCUUAAACCCAGUAAAAUCGUUAAAACGUGGCGCACCUCGAUUUUACUGGUUUUGUGGACGUUUUUUGGUGAAAAUAGUAUAAUAAAAGUAUAAAUUUUAAAAACAACACGCAAAGUGCCUCGGGAGCCCUUGAAAAUAGUGGCUUGUAGAGGACGGUGU	UGAUGAGAAGAGCCCAAGAUAGAGGGCAAUAAC
VI-A	KB890278-CRT_34127_34365-R	UCAAUCCGUUCCAUUAUCCUGACAGAAGAUCAGUUUCAAAAAAUGAAGGUACUUGCAGGAGAAGUGACAAUGGGAGAAAAAAUUUCACAAAACAAAAUAUUGGAAUUUUGAAAAAUCAAAAAAUAUGGUAUAAUAGUAUAGGGUGGUUCUAUAUUAUUAAUAAAGAGAAAAAUAGGAUUGAAAGUAUUGAAAAUAAAGACAAAAUAGAAAAAUUAGAAAUAAAUAUCUCAUCAGCAAGAAAUUAGGAUGG	GAUAUAGACCACCCCAAUAUCGAAGGGGACUAAAACUA
VI-A	KI271421-CRT_64094_64331-R	UUCCAGAAAAUUCAUCAGUAAGAACAUUAAUUCUAACAGAAGAUCAAUUCAAAAAAAUGAAAAUCUUAUCUGGAGAAAUAACUAUCGGAGAAAAGAUCAUAAGAAAAGAAACAAAAAUUUUGGAAUAUUAGUUUGCAUUAUGAGAAAAAUAUGGUAAAAUAAAUUAAAGGGGUAAUCUAAAUCAGUAAAAAAACAAUAAAUAAUCAAAUAUUAAAAUAAAAAGUAACAUAUUAUCCCAUAAUUUGGAUGG	GAUUUAGACUACCCUAAAAACGAAGGGGACUANNNN
VI-A	JNFB01000012-CRT_169601_169890-F	GAAAGGAUUGCAGAUGCUCUAGAAAUUGAUGACAUACGGGAGAUAAUAAGUAUAGAAUCUUAUUAAUGAAGGUUUAAGGUGGAGAUAUUAUGCGCAGAGGAAUUGACAGUGGGAAAAUUAGACAUGUAGAGGCAAUUCUGUAUUCUGAGUUGUCUCUUAAUUUAUGAAAAAAUAAUUAUGUUUUGGUAAUCUGUCAAGAUGCAGAUCCAUUAAUAAUCUGGUAUAGUUAUGUUGUUGCAAGUGAAUAUAU	UACCUCAAAAUAAAAGAGGACUAAAAC
VI-A	FN557490-CRT_1174057_1174422-F	UCUCAAGAAAUUGCUACAAUAAAUUAAAUGUUUUUAACACAAAUCAUGCUGAAAAGUUGCUGUACUGUGUGCAUAAGUCUUCCUUAGAUCCAUAGGUACAGCAGUUUUAUUUAUUAGCCUUAGAAAAUGGAAAAUAGAGCUUAUAAAUGAUAUGAUAUUUAUGAAUAAAAUGAUUGCAUUCUCGUGCAAACUUUAAAUAUAUUGAUUAUAUCCUUUACAUUGGUUGUUUUAAUUACUAUUAUUAAGUAGG	AAUACGAUAUACCUCUAAAUGAAAGAGGACUAAAAC
VI-A	AODJ01000004-CRT_42392_42610-F	GCAGCAGUUAACUGAAAAUCUGCUUAAAAACCCAGUUGCUGACUUACAAAAACUUGAGGUACAGGUAUUGAAUUAUUAUGAAGAGUUUCAAGAAGGAAGGUAUUUUGUUAGCAGAAGAUAAUUGGUUGAAUUUAAGAGAUGGCUGCUGAGCUGUCUCUUAAUUUAUGAAAAAAUAAUUAUGUUUUGCUAAUCUGUCAAGCUGCAGAUUCAUUAAUAAUCUGGUAUAGUUAUGUUGUUGCAAGCGAAUAGG	CGGAUAUAUUACCUCAAAACAGAAGAGGACUAAAAC
VI-A	AODJ01000004-CRT_46100_46318-F	UAGAUAGACAUGGUAUGAGCGUCGUAUUUGCUAACUUGAAAGAAAAUAAACAUAGGUUGGUGAUAAAAAGCUUAGAGCCAAAAAAAUUGAGACAUCUAGGUGAGAAAAAAAUCGAUAAUGGUUAUAUAGAAACAAAUCAAGUUUCAGAAGAGUAUUGUGGUAUAGUAAAGAGACUAUUAGAAAUUUGAUAUAGAAUGUUGCAGUUAAUUUCAAAAUGAAAUUGGAUGGGAGAAUGCAAUUUCAUUUUGCU	AUUAAAAAAUACCUCAAAACAGAAGAGGACUAAAAC
VI-A	CP002345-CRT_223974_225657-R	AAUGCCGACCAUAAACUGAAGGUAGAAAGUCUGGAACCCAAGAAAAUCUACCAUUUGGGGUCGAGUGCCAAAGACAAACCGGAAUAUCAAUACUGCACUAAUCAGGUAAUGAUGGCUUAUUGCAAUAUGUGCCGCAGCUUAUUAGAAAUGAAAAAAUAGCAGAUGGGAUUGUAUAUACGCUGUAUUAUCGUAGCUUUGCAUAGCUUUUAAGCGUAAAAGUAGUUAGGUUACUGAUAAAUACAGAUACUAU	CUUGUGGAUUAUCCCAAUAUUGAAGGGAACUAAAAC
VI-A	AYPR01000020-CRT_464125_464435-F	CAGCGCAAGAUCGCGCAGAGAUGCGGUGGCCCCUUGGGCAAAGGUGGCGAUGGUGACGCCGUCACCCCCCGCCGCGCCGCCGUUUUGCUGGACCUUGAGCCAUGAGGCCUGCAGGGUCUCAUAUUCCGUGGCCUUGAAAAACAGGUCCAUCUUGCCCCCGCCACAUCUUCCGUGUCCUGCGCCCCGUUGCGCCAGACUGCCGCCGAAGUCCAGCCGGUGCAACCUUGCUGUUGCCGCACCUCCGUUUGCA	UUGGGUUCCCGCCGUCAUCUUGGCGGUGAUGUGAGGC
VI-A	AYQC01000019-CRT_321133_321443-F	CAGCGCAAGAUCGCGCAGAGAUGCGGUGGCCCCUUGGGCAAAGGUGGCGAUGGUGACGCCGUCACCCCCCGCCGCGCCGCCGUUUUGCUGGACCUUGAGCCAUGAGGCCUGCAGGGUCUCAUAUUCCGUGGCCUUGAAAAACAGGUCCAUCUUGCCCCCGCCACAUCUUCCGUGUCCUGCGCCCCGUUGCGCCAGACUGCCGCCGAAGUCCAGCCGGUGCAACCUUGCUGUUGCCGCACCUCCGUUUGCA	UUGGGUUCCCGCCGUCAUCUUGGCGGUGAUGUGAGGC
VI-A	CP001312-CRT_2157729_2158039-F	CAGCGCAAGAUCGCGCAGAGAUGCGGUGGCCCCUUGGGCAAAGGUGGCGAUGGUGACGCCGUCACCCCCCGCCGCGCCGCCGUUUUGCUGGACCUUGAGCCAUGAGGCCUGCAGGGUCUCAUAUUCCGUGGCCUUGAAAAACAGGUCCAUCUUGCCCCCGCCACAUCUUCCGUGUCCUGCGCCCCGUUGCGCCAGACUGCCGCCGAAGUCCAGCCGGUGCAACCUUGCUGUUGCCGCACCUCCGUUUGCA	UUGGGUUCCCGCCGUCAUCUUGGCGGUGAUGUGAGGC
VI-A	AYQB01000025-CRT_321035_321345-F	CAGCGCAAGAUCGCGCAGAGAUGCGGUGGCCCCUUGGGCAAAGGUGGCGAUGGUGACGCCGUCACCCCCCGCCGCGCCGCCGUUUUGCUGGACCUUGAGCCAUGAGGCCUGCAGGGUCUCAUAUUCCGUGGCCUUGAAAAACAGGUCCAUCUUGCCCCCGCCACAUCUUCCGUGUCCUGCGCCCCGUUGCGCCAGACUGCCGCCGAAGUCCAGCCGGUGCAACCUUGCUGUUGCCGCACCUCCGUUUGCA	UUGGGUUCCCGCCGUCAUCUUGGCGGUGAUGUGAGGC
VI-A	HF545617-CRT_526942_527174-F	CCGUACUUGACUGCGCUAUCGCAGCUGUCAAGGAGCUUGGGGACUGAGAUGAAUUUACAACAGACAGGAGGUGAUGAAAAUGCUUUAUGUAAAACAGCCACUUUCUAUUGACAUUUGUGUCUGAAAAUGGUAUAAUAUAUACAUUAAAGCGUCGAUAAAAUAAGUUUGGUGUUUUAUUACAGAAUAUCAUUGAUUAUUUUGUCAACUUUGACCUACUACACUAGUGCAAUAGCUUCUCUGUUAGCUCUAG	CUACUAUACUGGUGCGAAUUUGCACUAGUCUAAAA
VI-A	ACOK01000100-CRT_6455_6686-F	AUGUAAAGGAUGUUGUCAAGGCUCUGAAUGCUCCAUUUGGCUACAAUAUCCCUCGUUUCAAGAAUCUCAGCAUAGAUGCACUUUUUGACCGCAACGAAAUAAAGAAGAAUGACGGCGAGAAAAAAUCCGAUGAUUGACAAACAGCCGAAACUAUGAUAUAAUGCAAUUAAAUCAAAGUGAUGUGCAAGGCAUUUUACUUCGUCUUGUGCAGGAUCACCAAAUAAAUAUUUGCUGAUUUGUAUACUUUGAG	GAACUAUAGUAGUGUGAAUUUACACUACUCUAAAAC
VI-B	CP011996-CRT_1737627_1738389-R	AAATGATGATGACAGACTGTTTTTCGCCGGCTTGCAGTGGCTCCAAAGCCTTACCGTCACTCACTTTCTGTGGAATGATGACTTCTCAATCGGTTTCAAATTCGATGGGGGTAGGTTGGATCTACCCTCTATTCGAAGGGTACACACAACCTTTCAAGGCATGACGTTTTCAGGCAGATA	GTTGGATCTACCCTCTATTCGAAGGGTACACACAAC
VI-B	NZ_CP025930-CRT_1839116_1839415-R	AAATGATGATGACAGACTGTTTTTCGCCGGCTTGCAGTGGCTCCAAAGCCTTACCGTCACTCACTTTCTGTGGAATGATGACTTCTCAATCGGTTTCAAATTCGATGGGGGTAGGTTGGATCTACCCTCTATTCGAAGGGTACACACAACTCCATTTACTAACTCGTGTAGCACGAGTAG	GTTGGATCTACCCTCTATTCGAAGGGTACACACAAC
VI-B	NZ_CP022387-CRT_533603_534034-R	CTACGTGATTGTGTTGGAACTGCTCTCATTTTGGAGGGTAATCACAACAATGTCCTAATTCAGCATAAAACTCATTTTGTTGGAACTGCTCTCATTTTGGAGGGTAATCACAACTGGCGTTACAAATTGCCCTCGCACAGGAAAGTTGGAACTGCTCTCATTTTATTCGTGAAGTTTTAT	CTCATGAATGCACAGCATTTGGAGGGTAATCACAAC
VI-B	JRAJ01000010-CRT_235452_235619-R	AAATGATGATGACAGACTGTTTTTCACCGGCTTGCAGTGGCTCCAAAGCCTTACCGTCACTCACTTTCTGTGGAATGATGACTTCTCAATCGGTTTCAAATTCGATGGGGGTAGGTTGGATCTACCCTCTATTTGAAGGGTACACACAACTTTCATAATTTTTTTGTTTTATGCCCCTTC	GTTGGATCTACCCTCTATTTGAAGGGTACACACAAC
VI-B	AP012203-CRT_1515077_1515310-F	TTTTTGAGAGAAAATAGCATAAACCCGACTGTAGAGAGTCATTTTTTCAATCCTAATATCCCACTAAAATGATGATGACAGACTGTTTTTCGCCGGCTTGCAGTGGCTCCAAAGCCTTACCGTCACTCACTTTCTGTGGAATGATGACTTCTCAATCGGTTTCAAATTCGATGGGGGTAG	GTTGGATCTACCCTCTATTCGAAGGGTACACACAAC
VI-B	KI259168-CRT_5697_5931-R	CCTACGATTGATGTTGGGAATACCCTTAGTTAGAAGGGTGGAGACAACTCTATTCCCGGAATTGAAGTTTTGCTTTCTGTTGGGAATACCCTTAGTTAGAAGGGTGGAGACAACAACTCTTCATAATAATTTTTTTTTATTTGTGTTGGGAATACCCTTAGTTAGAAGGGTGGAGACAAC	GGTTGGGAATACCCTTAGTTAGAAGGGTGGAGACAAC
VI-B	CP012889-CRT_1837203_1837502-R	AAATGATGATGACAGACTGTTTTTCGCCGGCTTGCAGTGGCTCCAAAGCCTTACCGTCACTCACTTTCTGTGGAATGATGACTTCTCAATCGGTTTCAAATTCGATGGGGGTAGGTTGGATCTACCCTCTATTCGAAGGGTACACACAACTCCATTTACTAACTCGTGTAGCACGAGTAG	GTTGGATCTACCCTCTATTCGAAGGGTACACACAAC
VI-B	AP009380-CRT_1813219_1813518-R	AAATGATGATGACAGACTGTTTTTCGCCGGCTTGCAGTGGCTCCAAAGCCTTACCGTCACTCACTTTCTGTGGAATGATGACTTCTCAATCGGTTTCAAATTCGATGGGGGTAGGTTGGATCTACCCTCTATTCGAAGGGTACACACAACTCCATTTACTAACTCGTGTAGCACGAGTAG	GTTGGATCTACCCTCTATTCGAAGGGTACACACAAC
VI-B	CDOK01000122-CRT_1319_1617-R	ATGCCGAGTACTTTGTAGAAGTATTTAAAAGGGAAAAAGAAGCACTGATGAAGTAAAATATATGATATTACACTCCTGATAGACAGTTTTATACACTCATTTTTTGGCATTGAGGTTGGAACTGCTCTCATTTTGGAGGGTAATCATAACGGGATAGTCCACTTTTTTGTACTCCATCAC	GTTGGAACTGCTCTCATTTTGGAGGGTAATCA
VI-B	KI629875-CRT_9827_10126-F	GTAGCATTGAGGGATCTTCTGCCAAAGATCTGCCGGAAGGTAGTTCTCTGGTAGATTCATTATGGAAAAAATACGAAATGATAATTCGGAAAATTCTTCCGATTCTCGACCCTGAAAATAGATTTTTTGGAAAGCTTTTGAATAATATGTCTCAACCTATCAATGACTTATAAAGGGTCG	GTTGGGAATACCCTTAGTTAGAAGGGTGGAGACAAC
VI-B	KQ040500-CRT_130723_131021-F	TTTTTGAGAGAAAATAGCATAAACCCGACCGTAGAGAGTCATTTTTTCAATCCTAATATCCTACTAAAATGATGATGACAGACTGTTTTTCACCGGCTTGCAGTGGCTCCAAAGCCTTACCGTCACTCACTTTCTGTGGAATGATGACTTCTCAATCGGTTTCAAATTCGATGGGGGTAG	GTTGGATCTACCCTCTATTTGAAGGGTACACACAAC
VI-B	CP011995-CRT_924250_924615-F	GTAGCATTGAGGGATCTTCTGCCAAAGATCTGCCGGAAGGTAGTTCTCTGGTAGATTCATTATGGAAAAAATACGAAATGATAATTCGGAAAATTCTTCCGATTCTCGACCCTGAAAATAGATTTTTTGGAAAGCTTTTGAATAATATGTCTCAACCTATCAATGACTTATAAAGGGTCG	GTTGGGAATACCCTTAGTTAGAAGGGTGGAGACAAC
VI-B	KI258974-CRT_39952_40317-F	TTTTTGAGAGAAAATAGCATAAACCCGACTGTCGAGAGTCATTTTTTCAATCCTAATATCCCACTAAAATGATGATGACAGACTGTTTTTCGCCGGCTTGCAGTGGCTCCAAAGCCTTACCGTCACTCACTTTCTGTGGAATGATGACTTCTCAATCGGTTTCAAATTCGATGGGGGTAG	GTTGGATCTACCCTCTATTCGAAGGGTACACACAAC
VI-B	CP007756-CRT_2311052_2311417-R	AAATGATGATGACAGACTGTTTTTCGCCGGCTTGCAGTGGCTCCAAAGCCTTACCGTCACTCACTTTCTGTGGAATGATGACTTCTCAATCGGTTTCAAATTCGATGGGGGTAGGTTGGATCTACCCTCTATTCGAAGGGTACACACAACCTCTGTAGTGCGGACTTGGTCATCTACAAA	GTTGGATCTACCCTCTATTCGAAGGGTACACACAAC
VI-B	CM001843-CRT_1459611_1459976-F	TTTTTTGAGAGAAAATAGCATAAACCCGACCGTAGAGAGTCATTTTTTCAATCCTAAAATCCCACTAAAATGATGATGACAGACTGTTTTTCGCCGGCTTGCAGTGGCTCCAAAGCCTTACCGTCACTCACTTTCTGTGGAATGATGACTTCTCAATCGGTTTCAAATTCGATGGGGGTA	GTTGGATCTACCCTCTATTCGAAGGGTACACACAAC
VI-B	LOEL01000001-CRT_92894_93259-F	TTTTTGAGAGAAAATAGCATAAACCCGACCGTAGAGAGTCATTTTTTCAATCCTAATATTCCATTAAAATGATGATGACAGACTGTTTTTCGCCGGCTTGCAGTGGCTCCAAAGCCTTACCGTCACTCACTTTCTGTGGAATGATGACTTCTCAATCGGTTTCAAATTCGATGGGGGTAG	GTTGGATCTACCCTCTATTCGAAGGGTACACACAAC
VI-B	AJZS01000011-CRT_5695_6062-R	AAAAATACGAAATGATAATTCGGAAAATTCTTCCGATTCTCGACCCTGAAAATAGATTTTTTGGAAAGCTTTTGAATAATATGTCTCAACCTATCAATGACTTATAAAGGGTCGGTTGGGAATACCCTTAGTTAGAAGGGTGGAGACAACTCCCATTTTTGAGCCAAATCTGATACAAAT	GTTGGGAATACCCTTAGTTAGAAGGGTGGAGACAAC
VI-B	BAKF01000019-CRT_38812_39179-R	ATAAGTAAACAAGAGATTGCAAAGAGTATGATAGAAATTCATCAGAGTCTCTCAATACAAATCAGAAACGATATAAATTTAAAAAAACGAGATTTATGTTTAAATAGTGAGAATACATAAGAAGAATATTAGAAAAGAAAGAAATAAAATATATAATAATCAGACAGTTAGGTTAGGTAT	GTTGTATCTGCCTTCTGTTTGAAAGGTAAAAACAAC
VI-B	CP013131-CRT_1738091_1738521-R	AAAATGATGATGACAGACTGTTTTTCGCCGGCTTGCAGTGGCTCCAAAGCCTTACCGTCACTCACTTTCTGTGGAATGATGACTTCTCAATCGGTTTCAAATTCGATGGGGGTAGTTGGATCTACCCTCTATTCGAAGGGTACACACAACTATGGGGGTGAGAAAATCTCCCTTAACTAT	GTTGGATCTACCCTCTATTCGAAGGGTACACACAAC
VI-B	CP003879-CRT_2608898_2609394-F	AAGGTTTTAAAGAAAATGATTTCTGATTTAGCATAGCATATCTTAAATAAGCTCTTTGACATCCTAAAATTACAAACATAGAAAATGATTATATTTGTAATAGTATAAAGCTATTTGCTCCTTTTTTATTCGTTAAAAAAGAGCTTTACCACTTCATTAACAGGACGTTACAACAGGTAG	GTTGTAACTGCCCTTATTTTGAAGGGTAAACACAAC
VI-B	AWET01000045-CRT_36703_37133-R	AAGCTATCAATTTACAGCAACGGGATTTACATTTCAAATAATCTGAAAGAAAAGAATTTATATTGAAAAAGAAAGGGACAAAGCATATTAGAATCAGGCATTTAAGTCATTTGTGTTGCATCTGCCTTCTATTTGAGAGGCACAAACAACGGTGTCAAGGATAAATATAAACTTGTGGGA	GTTGCATCTGCCTTCTATTTGAGAGGCACAAACAAC
VI-B	CP011995-CRT_1784974_1785471-R	AAATGATGATGACAGACTGTTTTTCGCCGGCTTGCAGTGGCTCCAAAGCCTTACCGTCACTCACTTTCTGTGGAATGATGACTTCTCAATCGGTTTCAAATTCGATGGGGGTAGGTTGGATCTACCCTCTATTCGAAGGGTACACACAACTTCTTGTCGAAGTAAAACATCTTGCCTCCA	GTTGGATCTACCCTCTATTCGAAGGGTACACACAAC
VI-B	AE015924-CRT_375957_376454-F	TTTTTGAGAGAAAATAGCATAAACCCGACTGTAGAGAGTCATTTTTTCAATCCTAATATCCCACTAAAATGATGATGACAGACTGTTTTTCGCCGGCTTGCAGTGGCTCCAAAGCCTTACCGTCACTCACTTTCTGTGGAATGATGACTTCTCAATCGGTTTCAAATTCGATGGGGGTAG	GTTGGATCTACCCTCTATTCGAAGGGTACACACAAC
VI-B	AE015924-CRT_1243692_1244189-R	AAAAATACGAAATGATAATTCGGAAAATTCTTCCGATTCTCGACCCTGAAAATAGATTTTTTGGAAAGCTTTTGAATAATATGTCTCAACCTATCAATGACTTATAAAGGGTCGGTTGGGAATACCCTTAGTTAGAAGGGTGGAGACAACTCCCATTTTTGAGCCAAATCTGATACAAAT	GTTGGGAATACCCTTAGTTAGAAGGGTGGAGACAAC
VI-B	CP007204-CRT_1712504_1713001-R	TTGAAGGGTATTCACAACTAAAAAATAGAATAAGAAATATTCCTATCAGTTGGGACTGCTCTCAGTTTGAAGGGTATTCACAACCATTTCAGAGTTGCAGATTAAATTGGTTGAGTTGGGATTGCTCTCAGTTTGAAGGGTATTCACAACTTTAGCTTCATTCTCTGTACCTTTTAGAAT	GTTGGGACTGCTCTCATTTTGAAGGGTATTCACAAC
VI-B	AJZS01000051-CRT_109622_110119-F	TTTTTGAGAGAAAATAGCATAAACCCGACTGTAGAGAGTCATTTTTTCAATCCTAATATCCCACTAAAATGATGATGACAGACTGTTTTTCGCCGGCTTGCAGTGGCTCCAAAGCCTTACCGTCACTCACTTTCTGTGGAATGATGACTTCTCAATCGGTTTCAAATTCGATGGGGGTAG	GTTGGATCTACCCTCTATTCGAAGGGTACACACAAC
VI-B	ATMK01000017-CRT_51766_52257-R	GAAAAGATATAAATTTAAAACAACGAGATTTACAATTCGATAGTTAGAATGCGTAAAATGGGTGGTGGAAAGAAAGGAACAAAACATATAAGAATCAGATAGTTAGGTTAGGTGCGTTGCATCTGCCTGCTGTTTGCAAGGTAAAAACAACATTTTTAGAGCTACTTCCTCATCATAAGA	GTTGCATCTGCCTGCTGTTTGCAAGGTAAAAACAAC
VI-B	JHUW01000010-CRT_72253_72779-F	TAATCATGTATTTGTAGAGCCAGAATCTTAGAATTATACGTATTTTGTGATCTTTGACATGTTGATACCTCGAAATTAGGTGTGAGTTATTGTGGCAAATAATCCGCTATAATTAAGAGTTAATTATTTAAGAATAATATTATGTCCAACCGACTTCTTCAAAGTCCTATAAACAGGGTT	GTTGTAGAAGCTTATCGTTTGGATAGGTATGACAAC
VI-B	CP003222-CRT_1679967_1680625-F	AATTATGGGAAAACAAAGAGAAAAAAGATAAAACACAGGTCTAAATACAATTGCTCTTTGACATTTTAAATTAGGATTAAAAAAATGACTACATTTGCAGTGATTAAAACAAAAAAAGTTCATTTTTTAGTATAAAAAATTGTAGTAATCCCTTACTATGAGAGGCTTACCAGCGTTTAG	GTTGGGAAAGCCCTTATTTTGAAGGGTATCTACAAC
VI-B	KI259218-CRT_77652_78215-F	ATTTTTTGAGAGAAAATAGCATAAACCCGACCGTAGAGAGTCATTTTTTCAATCCTAATATCCCACTAAAATGATGATGACAGACTGTTTTTCGCCGGCTTGCAGTGGCTCCAAAGCCTTACCGTCACTCACTTTCTGTGGAATGATGACTTCTCAATCGGTTTCAAATTCGATGGGGGT	GTTGGATCTACCCTCTATTCGAAGGGTACACACAAC
VI-B	KI629854-CRT_62571_63133-R	AAATGATGATGACAGACTGTTTTTCGCCGGCTTGCAGTGGCTCCAAAGCCTTACCGTCACTCACTTTCTGTGGAATGATGACTTCTCAATCGGTTTCAAATTCGATGGGGGTAGGTTGGATCTACCCTCTATTCGAAGGGTACACACAACCTTTTGACAAGGGTGAATCCTTTTCTCGCC	GTTGGATCTACCCTCTATTCGAAGGGTACACACAAC
VI-B	CDOD01000002-CRT_82909_83538-F	TGCCTAAAAAAGAATTTTGGGACTATTGCCAAGAAAAATATGGCAAAATAGAAAAAGAAAAAACCTATGCCGAGTACTTTGCAGAAGTATTTAAAAGGGAAAAAGAAGCACTGATGAAGTAAAATATATGATATTACACTCCTGATAGACAGTTTTATACACTCATTTTTTAGCATTGAG	GTTGGAACTGCTCTCATATTGGAGGGTAATCACAAC
VI-B	JRAI01000002-CRT_62828_63458-R	AAATGATGATGACAGACTGTTTTTCACCGGCTTGCAGTGGCTCCAAAGCCTTACCGTCACTCACTTTCTGTGGAATGATGACTTCTCAATCGGTCTCAAATTCGATGGGGATAGGTTGGATCTACCCTCTATTTGAAGGGTACACACAACAATGGCAATTCGGTAATGTCAAGACGCTCT	GTTGGATCTACCCTCTATTTGAAGGGTACACACAAC
VI-B	JRFD01000046-CRT_99_727-R	AAATGATGATGACAGACTGTTTTTCACCGGCTTGCAGTGGCTCCAAAGCCTTACCGTCACTCACTTTCTGTGGAATGATGACTTCTCAATCGGTCTCAAATTCGATGGGGGTAGGTTGGATCTACCCTCTATTTGAAGGGTACACACAACAATGAAAAAAAAACTATTGTTTTCGCTGAT	GTTGGATCTACCCTCTATTTGAAGGGTACACACAAC
VI-B	JRAK01000129-CRT_15505_16134-R	AAATGATGATGACAGACTGTTTTTCGCCGGCTTGCAGTGGCTCCAAAGCCTTACCGTCACTCACTTTCTGTGGAATGATGACTTCTCAATCGGTTTCAAATTCGATGGGGGTAGGTTGGATCTACCCTCTATTCGAAGGGTACACACAACTGAAAACTAATTTTTTCATAATTTGTTAGT	GTTGGATCTACCCTCTATTCGAAGGGTACACACAAC
VI-B	GG739967-CRT_8454_9080-F	AATAACTAATAGAGAGTCTGTAGAACGAATAAAAAAGATTCACCAAAACCTCTCGATAGAAATCAGACAAGCAATCAATCTGAAAAAACGAGATTTAAGATTTTAATAAATAAAAAGTGAGGAAGTATAACCTAAAAAATAAAGAAAATAGATTGGAAATGAGTCGTTTACTAAATATCA	GTTGCATCTGCCTTCTTTTTGAAAGGTAAAAACAAC
VI-B	KB899147-CRT_72822_73450-F	TTTTGAGAGAAAATAGCATAAACCCGACCGTAGAGAGTCATTTTTTTCAATCCTAATATCCCACTAAAATGATGATGACAGACTGTTTTTCACCGGCTTGCAGTGGCTCCAAAGCCTTACCGTCACTCACTTTCTGTGGAATGATGACTTCTCAATCGGTTTCAAATTCGATGGGGGTAG	GTTGGATCTACCCTCTATTCGAAGGGTACACACAAC
VI-B	BAJN01000005-CRT_128275_128903-R	TGTGCGAATGTCTGTTGTTTGTGCCTCTCAAATAGAAGGCAGATGCAACAGAAAAGAGCCTCTAATTCCTTGATGTCTGTTGTTTGTGCCTCTCAAATAGAAGGCAGATGCAACAAAAAGTGCGAACTTCTCTCCGGCGGATTCGTTGTTTGTGCCTCTCAAATAGAAGGCAGATGCAAC	GTTGTTTGTGCCTCTCAAATAGGAGGCAGATGCAAC
VI-B	CP013690-CRT_4175953_4176659-F	TGAATACTATGCTGAGTATTATATGGAGATATTCAGATCTATTAAAGAGAAATATGCAAACTAGGATGAAAAAATAGTATTTAAAAGAAATAATATAAGAAGAGATAAGCCTTTTTTTAGAAGTATAAAAGGCATTGCACCCTAGTAAATATAGTACATCTGACCTCTGCAAATGTAGAG	GTTGGTACTGTACACGTTTTTGGTGTGCAATCACAAC
VI-B	CP012889-CRT_1409071_1409767-R	AAAAATACGAAATGATAATTCGGAAAATTCTTCCGATTCTCGACCCTGAAAATAGATTTTTTGGAAAGCTTTTGAATAATATGTCTCAACCTATCAATGACTTATAAAGGGTCGGTTGGGAATACCCTTAGTTAGAAGGGTGGAGACAACTTTAGAGTGGTTTCTAATGCTTCTAGTTTT	GTTGGGAATACCCTTAGTTAGAAGGGTGGAGACAAC
VI-B	CP003879-CRT_2613484_2614179-F	AAAGGTTTTAAAGAAAATGATTTCAGATTTAGCATAGCATATCTTAAATAAGCTCTTTGACATCCTAAAAATACAAACATATAAAATGATTATATTTGTAATAGTATAAAGCTATTTGCTCCTTTTTATTTGTTAAAAAAGAGCTTTACCACTTCATTAATAGGGCGTTACAACAGGTAG	GTTGTAACTGCCCTTATTTTGAAGGGTAAACACAGC
VI-B	CP007756-CRT_1329034_1329728-F	GTAGCATTGAGGGATCTTCTGCCAAAGATCTGCCGGAAGGTAGTTCTCTGGTAGATTCATTATGGAAAAAATACGAAATGATAATTCGGAAAATTCTTCCGATTCTCGACCCTGAAAATAGATTTTTTGGAAAGCTTTTGAATAATATGTCTCAACCTATCAATGACTTATAAAGGGTCG	GTTGGGAATACCCTTAGTTAGAAGGGTGGAGACAAC
VI-B	JRAQ01000019-CRT_75626_76321-F	TAGCATTGAGGGATCTTCTGCCAAAGATCTGCCGGAAGGTAGTTCTCTGGTAGATTCATTATGGAAAAAATACGAAATGATAATTCGGAAAATTCTTCCGATTCTCGACCATGAAAATAGATTTTTTGGAAAGCTTTTGAATAATATGTCTCAACCTATCAATGACTTATAAAGGGTCGG	GTTGGGAATACCCTTAGTTAGAAGGGTGGAGACAAC
VI-B	JQJE01000020-CRT_93404_93638-R	TCCTCGGCGTTGGATCTACCCTCTATTCGAAGGGTACACACAACTCGGAATATCCCCTTGGATTCTGCTGATCGGTTGGATCTACCCTCTATTCGAAGGGTACACACAACTCTCATAATGACCTTATATATTCAGTTATAGTTGGATCTACCCTCTATTCGAAGGGTACACACAACGTGT	CCCGCCGTTACCCTCTATTCGAAGGGTACACACAAC
VI-B	JVYX01000689-CRT_15_710-R	ACAAGCAATCAATCTGAAAAAACGAGATTTAAGATTTTAATAAATAAAAAGTGAGGAAGTATAACCTAAAAAATAAAGAAAATAGATTGGAAATGAGTCGTTTACTAAATATCTGTTGCATCTGCCTTCTTTTTGAAAGGTAAAAACAACTGATTTTGATGGATTTCTCGGCAAGTTCAG	GTTGCATCTGCCTTCTTTTTGAAAGGTAAAAACAAC
VI-B	BAJY01000004-CRT_91459_92152-R	AAAAGATAGAAATTTACAACAATGAGATTTACATTTCGATTAATCGAAAAGGAAAGAATTACCCTTGAAGAAGAAAGGCAAAGCATCTTAGAAATAGGCATTTAAGCCAATTTCGTTGCATCTGCCTCCTTTTTGCAAGGTACAAACAACTTGCCTACTGTACACGCAACAACCAGACGG	GTTGCATCTGCCTCCTTTTTGCAAGGTACAAACAAC
VI-B	JRAT01000012-CRT_578789_579550-R	AAATGATGATGACAGACTGTTTTTCACCGGCTTGCAGTGGCTCCAAAGCCTTACCGTCACTCACTTTCTGTGGAATGATGACTTCTCAATCGGTTTCAAATTCGATGGGGGTAGGTTGGATCTACCCTCTATTTGAAGGGTACACACAACTATTCTTCAAGAACTCTATTTCTCCATCTA	GTTGGATCTACCCTCTATTTGAAGGGTACACACAAC
VI-B	AP009380-CRT_1410011_1410839-R	AAAAATACGAAATGATAATTCGGAAAATTCTTCCGATTCTCGACCCTGAAAATAGATTTTTTGGAAAGCTTTTGAATAATATGTCTCAACCTATCAATGACTTATAAAGGGTCGGTTGGGAATACCCTTAGTTAGAAGGGTGGAGACAACTTTAGAGTGGTTTCTAATGCTTCTAGTTTT	GTTGGGAATACCCTTAGTTAGAAGGGTGGAGACAAC
VI-B	LOEL01000010-CRT_10059_10885-F	GTAGCATTGAGGGATCTTCTGCCAAAGATCTGCCGGAAGGTAGTTCTCTGGTAGATTCATTATGGAAAAAATACGAAATGATAATTCGGAAAATTCTTCCGATTCTCGACCCTGAAAATAGATTTTTTGGAAAGCTTTTGAATAATATGTCTCAACCTATCAATGACTTATAAAGGGTCG	GTTGGGAATACCCTTAGTTAGAAGGGTGGAGACAAC
VI-B	AENH01000026-CRT_206000_206629-F	AAGCATTAGGCAATGCCTAAAAATAGAACAACGCGATTTAAAAGCGTTGTAAAGAAAAGCGTTCTTTGAAACATCGAGATAAAACAAGCACCCAAAAAAGACAATACCCTATCATAACAATAATGCACAGCATTTGAAGGGTATTCACAACACCAATAAATACAGCTTATTTGCTCCTAA	GTTGGGACTGCTCTCATTTTGAAGGGTATTCACAAC
VI-B	JAEZ01000017-CRT_49083_49906-R	CAAAATTGGCTGCGTTGCATCTGCCTGCTGTTTGCAAGGTAAAAACAACATATACCTTGAATAATTCTACCTGAGTAAGTTGCATCTGCCTGCTGTTTGCAAGGTAAAAACAACGGTGTAATATATTAATGCTAACGCCGCCACGTTGCATCTGCCTGCTGTTTGCAAGGCACAAACAAC	GTGGCATCTGCCTGCTGTTTGCAAGGTAAAAACAAC
VI-B	ALJQ01000043-CRT_67334_68225-F	AATAACTAATAGAGAGTCTGTAGAACGAATGAAAAAGATTCACCAAAACCTCTCGATAGAAATCAGACAAGCAATCAATCTGAAAAAACGAGATTTAAGATTTTAATAAATAAAAAGTGAGGAAGTATAACCTAAAAAATAAAGAAAATAGATTGGAAATGAGTCGTTTACTAAATATCG	GTTGCATCTGCCTTCTTTTTGAAAGGTAAAAACAAC
VI-B	JQZY01000014-CRT_138030_138987-R	AAATGATGATGACAGACTGTTTTTCACCGGCTTGCAGTGGCTCCAAAGCCTTACCGTCACTCACTTTCTGTGGAATGATGACTTCTCAATCGGTCTCAAATTCGATGGGGGTAGGTTGGATCTACCCTCTATTTGAAGGGTACACACAACTATTATAAAATTATTTCGGAAAACTTTTCA	GTTGGATCTACCCTCTATTTGAAGGGTACACACAAC
VI-B	BCBV01000109-CRT_61320_62343-R	TAAAATGATGATGACAGACTGTTTTTCGCCGGTTTGCAATGGCTCCAAAGCCTTACCGTCACTCACTTTCTGTGGAATTATGACTTCTCAATTGGTTTCAAATTCGATGGGGGTAGTTGGATCTACCCTCTATTCGAAGGGTACACACAACTGTCTACATAGTCCTCTATTGAGCCTACC	GTTGGATCTACCCTCTATTCGAAGGGTACACACAAC
VI-B	JXQL01000055-CRT_46046_47069-R	TTTGAGGGACTATTACAACGCTATCTCATCGGTACGCCTTGCTCAAGGGTTGTGGAAGGTCCGGTTTTGAGGGACTATTACAACAGCATTACCGTTAACTTCGATGAAGATATAGTTGTGGAAGGTCCGGTTTTGAGGGACTATTACAACACTTTCTTTTAAGGAGATGTTATCCTATTT	GTTGTGGAAGGTCCAGTTTTGAGGGGCTATTACAAC
VI-B	AP014926-CRT_340163_341242-R	ATATAAATTTAAAACAACGAGATTTACAATTAGATAATAAGAAGGGGAAAAAATGGTGTTGGAAAAGAAAGAAACAAAACATATAAGAATCAGACAGTTAGGTTAGGTGCGTTGCATCTGCCTGCTGTTTGCAAGGTAAAAACAACTAGCGTTTGCGTCTACGTTTTCCATAGCCGTTGC	ATCTGCCTGCTGTTTGCAAGGTAAAAACAAC
VI-B	CP003502-CRT_194523_195602-R	ATATAAATTTAAAACAACGAGATTTACAATTAGATAATAAGAAGGGGAAAAAATGGTGTTGGAAAAGAAAGAAACAAAACATATAAGAATCAGACAGTTAGGTTAGGTGCGTTGCATCTGCCTGCTGTTTGCAAGGTAAAAACAACTAGCGTTTGCGTCTACGTTTTCCATAGCCGTTGC	ATCTGCCTGCTGTTTGCAAGGTAAAAACAAC
VI-B	CP004020-CRT_2162337_2163164-F	AAGCATTAGGCAATGCCTAAAAATAGAACAACGCGATTTAAAAGCGTTGTAAAGAAAAGCGTTCTTTGAAACATCGAGATAAAACAAGCACCCAAAAAAGACAATACCCTATCATAACAATAATGCACAGCATTTGAAGGGTATTCACAACACCAATAAATACAGCTTATTTGCTCCTAA	GTTGGGACTGCTCTCATTTTGAAGGGTATTCACAAC
VI-B	KN300347-CRT_134618_135709-F	ATTTTTTGAGAGAAAATAGCATAAACCCGACCGTAGAGAGTCATTTTTTCAATCCTAATATCCTACTAAAATGATGATGACAGACTGTTTTTCACCGGCTTGCAGTGGCTCCAAAGCCTTACCGTCACTCACTTTCTGTGGAATGATGACTTCTCAATCGGTTTCAAATTCGATGGGGGT	GTTGGATCTACCCTCTATTTGAAGGGTACACACAAC
VI-B	GL586311-CRT_90195_91283-F	GAATAACTAATAGAGAGTCTGTAGAACGAATGAAAAAGATTCACCAAAACCTCTCGATAGAAATCAGACAAGCAATCAATCTGAAAAAACGAGATTTAAGATTTTAATAAATAAAAAGTGAGGAAGTATAACCTAAAAATAAAGAAAATAGATTGGAAATGAGTCGTTTACTAAATATCT	GTTGCATCTGCCTTCTTTTTGAAAGGTAAAAACAAC
VI-B	BAIU01000001-CRT_330703_331989-F	TCCCTGACTTGGAAATTGGGAAGCTGCCCCCGAACGTTACATCTGGTTTTTGCGAATGTATATGGAGTAAATATAAAGCAATAATTTGTCGAATCATTCCTTTTATAGATCCCGAAAGAAGATTTTTTGGGAAACTTTTGGAGCAGAAATAATTAACCAGTAATAGGTTAGGAAAGTTTT	GTTGTGGATGCCACTAGTTTGAGTGGTATAGACAAC
VI-B	JRAL01000022-CRT_24525_25880-R	TAAAATGATGATGACAGACTGTTTTTCACCGGCTTGCAGTGGCTCCAAAGCCTTACCGTCACTCACTTTCTGTGGAATGATGACTTCTCAATCGGTTTCAAATTCGATGGGGGTGTTGGATCTACCCTCTATTTGAAGGGTACACACAACTATATCTCGAGAAAAGAGTATTGTCTATTT	GTTGGATCTACCCTCTATTTGAAGGGTACACACAAC
VI-B	FQ859183-CRT_2549336_2550091-F	AAACCAAGTTATTTTAAAAAAAAAATAAACTAACCACATCCAGCTCTTTGAAATCTTGAAATCTTGAAAACTACAATTAAAAAAATGACTATATTAGCACCCAACAAGAAAATATTTGCCCATTTTATTTAATAAAAATGAGCTTTACCACTTTGAAATACAAGGCATTACAACGTTACT	GTTGTAACTGCCCTTATTTTGAAGGGTAAACACAAC
VI-B	JRAJ01000010-CRT_235452_235619-R	AAATGATGATGACAGACTGTTTTTCACCGGCTTGCAGTGGCTCCAAAGCCTTACCGTCACTCACTTTCTGTGGAATGATGACTTCTCAATCGGTTTCAAATTCGATGGGGGTAGGTTGGATCTACCCTCTATTTGAAGGGTACACACAACTTTCATAATTTTTTTGTTTTATGCCCCTTC	GTTGGATCTACCCTCTATTTGAAGGGTACACACAAC
VI-B	JXQJ01000080-CRT_27390_28083-R	ATTTTGGCAGAACATAAAATATTTCTATTTTTGCACTACCATAACATTCAAATATTTCATTTATGAAAACAAAATCAATTAAAAACATTGATTATAAGGATGTTATCGATTGTAGTTGTGGAAGGTCCGATTTTGAGGGACTATTACAACCGTGAAACATTGTGCCTATTTCTTGCACAC	GTTGTGGAAGGTCCGATTTTGAGGGACTATTACAAC
VI-B	NZ_CP017769-CRT_3463739_3464780-R	GAAAAAAATAGTATTTAAAAGAAATAATATAAGAAGAGATAAGCCTTTTTTAGAAGTATAAAAGGCATTGCACCCTAGTAAATATAGTACATCTGACCTCTGCAAATGTAGAGGTTGGTACTGTACACGTTTTTGGTGTGCAATCACAACCATTTGTAAGTAAATAAATCATAAGCATTC	GTTGGTACTGTACACGTTTTTGGTGTGCAATCACAAC
VI-B	NC_018721-CRT_2608898_2609394-R	GAGTATTAAGAGGTTGTGTTTACCCTTCAAAATAAGGGCAGTTACAACGATAGTGCTACGCCAATTAACGAACAAATGGTTGTGTTTACCCTTCAAAATAAGGGCAGTTACAACCTTCATAGGATAGTTGATTTTCAGGATTTCGTTGTGTTTACCCTTCAAAATAAGGGCAGTTACAAC	TGACTGTTATAGCGCCTTAAAAAATGCAGTTACAAC
VI-B	NC_018721-CRT_2613484_2614179-F	AAAGGTTTTAAAGAAAATGATTTCAGATTTAGCATAGCATATCTTAAATAAGCTCTTTGACATCCTAAAAATACAAACATATAAAATGATTATATTTGTAATAGTATAAAGCTATTTGCTCCTTTTTATTTGTTAAAAAAGAGCTTTACCACTTCATTAATAGGGCGTTACAACAGGTAG	GTTGTAACTGCCCTTATTTTGAAGGGTAAACACAGC
VI-B	NZ_CP007504-CRT_1732244_1733071-R	TTGAAGGGTATTCACAACTAAAAAATAGAATAAGAAATATTCCTATCAGTTGGGACTGCTCTCAGTTTGAAGGGTATTCACAACCATTTCAGAGTTGCAGATTAAATTGGTTGAGTTGGGATTGCTCTCAGTTTGAAGGGTATTCACAACTTTAGCTTCATTCTCTGTACCTTTTAGAAT	GTTGGGACTGCTCTCATTTTGAAGGGTATTCACAAC
VI-B	NZ_CP024697-CRT_2260123_2260949-F	AATAAAGAATGAGAAGCTTGGAAAGAGAATGATAGAAATTCATCAGAGCCTCTCAATACAAATCAGAAAAGATATAAATTTAAAACAACGAGATTTACAATTCGATAGTTAGAATGCGTAAAATGGGTGGTAAAAAGAAAGGAACAAAACATATAAAAATCAGACAGTTAGGTTAGGTGC	GTTGCATCTGCCTGCTGTTTGCAAGGTAAAAACAAC
VI-B	NZ_CP024728-CRT_262780_263210-R	AAAAGATATAAATTTAAAACAACGAGATTTACAATTCGATAGTTAGAATGCGTAAAATGGTAGTGGAAAAGAAAGCAATAAAACATATAAGAATCAGACAGTTAGGTTAGGTACGTTGCATCTGCCTGCTGTTTGCAAGGTAAAAACAACTCTCTATATAAATTTCGTTTGGGTTCTCAC	GTTGCATCTGCCTGCTGTTTGCAAGGTAAAAACAAC
VI-B	NC_002950-CRT_375957_376454-F	TTTTTGAGAGAAAATAGCATAAACCCGACTGTAGAGAGTCATTTTTTCAATCCTAATATCCCACTAAAATGATGATGACAGACTGTTTTTCGCCGGCTTGCAGTGGCTCCAAAGCCTTACCGTCACTCACTTTCTGTGGAATGATGACTTCTCAATCGGTTTCAAATTCGATGGGGGTAG	GTTGGATCTACCCTCTATTCGAAGGGTACACACAAC
VI-B	NC_010729-CRT_1813219_1813518-R	AAATGATGATGACAGACTGTTTTTCGCCGGCTTGCAGTGGCTCCAAAGCCTTACCGTCACTCACTTTCTGTGGAATGATGACTTCTCAATCGGTTTCAAATTCGATGGGGGTAGGTTGGATCTACCCTCTATTCGAAGGGTACACACAACTCCATTTACTAACTCGTGTAGCACGAGTAG	GTTGGATCTACCCTCTATTCGAAGGGTACACACAAC
VI-B	NC_014738-CRT_1695982_1696876-R	GAAACATCGAGATAAAACAAGCACCCAAAAAAGACAATACCCTATCATAACAATAATGCACAGCATTTGAAGGGTATTCACAACACCAATAAATACAGCTTATTTGCTCCTAAGTTGGGACTGCTCTCATTTTGAAGGGTATTCACAACCAACGGAATAAACATATTTTTCCGTTTGTGA	GTTGGGACTGCTCTCATTTTGAAGGGTATTCACAAC
VI-B	NC_015846-CRT_1229522_1230812-R	TTTTTACCGCTTGTTGGAACTGCTCTCATTTTGGAGGGTAATCACAACAAGTATCCCAAAAAGGAGATTTTAAAGGAAGTTGGAACTGCTCTCATTTTGGAGGGTAATCACAACTTTTGAACTCGGGTAAACTCATTCGCAAAAGTTGGAACTGCTCTCATTTTATTCGTGAAGTTTTAT	CTCATGAATGCAAAGCATTTGGAGGGTAATCACAAC
VI-B	NC_016510-CRT_1679967_1680625-F	AATTATGGGAAAACAAAGAGAAAAAAGATAAAACACAGGTCTAAATACAATTGCTCTTTGACATTTTAAATTAGGATTAAAAAAATGACTACATTTGCAGTGATTAAAACAAAAAAAGTTCATTTTTTAGTATAAAAAATTGTAGTAATCCCTTACTATGAGAGGCTTACCAGCGTTTAG	GTTGGGAAAGCCCTTATTTTGAAGGGTATCTACAAC
VI-B	NC_017045-CRT_1855898_1856792-R	GAAACATCGAGATAAAACAAGCACCCAAAAAAGACAATACCCTATCATAACAATAATGCACAGCATTTGAAGGGTATTCACAACACCAATAAATACAGCTTATTTGCTCCTAAGTTGGGACTGCTCTCATTTTGAAGGGTATTCACAACCAACGGAATAAACATATTTTTCCGTTTGTGA	GTTGGGACTGCTCTCATTTTGAAGGGTATTCACAAC
VI-B	NC_015571-CRT_1515077_1515310-F	TTTTTGAGAGAAAATAGCATAAACCCGACTGTAGAGAGTCATTTTTTCAATCCTAATATCCCACTAAAATGATGATGACAGACTGTTTTTCGCCGGCTTGCAGTGGCTCCAAAGCCTTACCGTCACTCACTTTCTGTGGAATGATGACTTCTCAATCGGTTTCAAATTCGATGGGGGTAG	GTTGGATCTACCCTCTATTCGAAGGGTACACACAAC
VI-B	NC_020125-CRT_2162337_2163164-F	AAGCATTAGGCAATGCCTAAAAATAGAACAACGCGATTTAAAAGCGTTGTAAAGAAAAGCGTTCTTTGAAACATCGAGATAAAACAAGCACCCAAAAAAGACAATACCCTATCATAACAATAATGCACAGCATTTGAAGGGTATTCACAACACCAATAAATACAGCTTATTTGCTCCTAA	GTTGGGACTGCTCTCATTTTGAAGGGTATTCACAAC
VI-B	NZ_CP007204-CRT_1712504_1713001-R	TTGAAGGGTATTCACAACTAAAAAATAGAATAAGAAATATTCCTATCAGTTGGGACTGCTCTCAGTTTGAAGGGTATTCACAACCATTTCAGAGTTGCAGATTAAATTGGTTGAGTTGGGATTGCTCTCAGTTTGAAGGGTATTCACAACTTTAGCTTCATTCTCTGTACCTTTTAGAAT	GTTGGGACTGCTCTCATTTTGAAGGGTATTCACAAC
VI-B	NZ_CP011995-CRT_1784974_1785471-R	AAATGATGATGACAGACTGTTTTTCGCCGGCTTGCAGTGGCTCCAAAGCCTTACCGTCACTCACTTTCTGTGGAATGATGACTTCTCAATCGGTTTCAAATTCGATGGGGGTAGGTTGGATCTACCCTCTATTCGAAGGGTACACACAACTTCTTGTCGAAGTAAAACATCTTGCCTCCA	GTTGGATCTACCCTCTATTCGAAGGGTACACACAAC
VI-B	NZ_CP011996-CRT_1737627_1738389-R	AAATGATGATGACAGACTGTTTTTCGCCGGCTTGCAGTGGCTCCAAAGCCTTACCGTCACTCACTTTCTGTGGAATGATGACTTCTCAATCGGTTTCAAATTCGATGGGGGTAGGTTGGATCTACCCTCTATTCGAAGGGTACACACAACCTTTCAAGGCATGACGTTTTCAGGCAGATA	GTTGGATCTACCCTCTATTCGAAGGGTACACACAAC
VI-B	NZ_CP012889-CRT_1837203_1837502-R	AAATGATGATGACAGACTGTTTTTCGCCGGCTTGCAGTGGCTCCAAAGCCTTACCGTCACTCACTTTCTGTGGAATGATGACTTCTCAATCGGTTTCAAATTCGATGGGGGTAGGTTGGATCTACCCTCTATTCGAAGGGTACACACAACTCCATTTACTAACTCGTGTAGCACGAGTAG	GTTGGATCTACCCTCTATTCGAAGGGTACACACAAC
VI-B	NZ_CP013690-CRT_4175953_4176659-F	TGAATACTATGCTGAGTATTATATGGAGATATTCAGATCTATTAAAGAGAAATATGCAAACTAGGATGAAAAAATAGTATTTAAAAGAAATAATATAAGAAGAGATAAGCCTTTTTTTAGAAGTATAAAAGGCATTGCACCCTAGTAAATATAGTACATCTGACCTCTGCAAATGTAGAG	GTTGGTACTGTACACGTTTTTGGTGTGCAATCACAAC
VI-B	NZ_CP013992-CRT_758474_758905-R	TGAGAAGGATTTAAAAAAAGGAGTAGCTTTGGGGTATAAAGTTCAGAAAAAGTTCATTTTTTTGTATAAAAAATTGTAGTAATCCCTTACTACGAGAGGCTTACCAACACTTAGGTTGGGAAAGCCCTTATTTTGAAGGGTATCTACAACTTCCGCTATCTTCTTTTGTGCTTCTGCGAC	GTTGGGAAAGCCCTTATTTTGAAGGGTATCTACAAC
VI-B	NZ_CP016277-CRT_1819852_1820806-R	TTAAATTAGGATTAAAAAAATGACTACATTTGCAGTGATTAAAACAAAAAAAGTTCATTTTTTTGTATAAAAAATTGTAGTAATCCCTTACTATGAGAGGCTTACCAGCGTTTAGGTTGGGAAAGCCCTTATTTTGAAGGGTATCTACAACCTTGTCTTGATTTTATGTTTTGAGGATAT	GTTGGGAAAGCCCTTATTTTGAAGGGTATCTACAAC
VI-B	NZ_CP018912-CRT_2900948_2901902-F	AATTATGGGAAAACAAAGAGAAAAAAGATAAAACACAGGTCTAAATACAATTGCTCTTTGACATTTTAAATTAGGATTAAAAAAATGACTACATTTGCAGTGATTAAAACAAAAAAAGTTCATTTTTTTGTATAAAAAATTGTAGTAATCCCTTACTATGAGAGGCTTACCAGCGTTTAG	GTTGGGAAAGCCCTTATTTTGAAGGGTATCTACAAC
VI-B	NZ_CP019301-CRT_188069_188892-R	CAAAATTGGCTGCGTTGCATCTGCCTGCTGTTTGCAAGGTAAAAACAACATATACCTTGAATAATTCTACCTGAGTAAGTTGCATCTGCCTGCTGTTTGCAAGGTAAAAACAACGGTGTAATATATTAATGCTAACGCCGCCACGTTGCATCTGCCTGCTGTTTGCAAGGCACAAACAAC	GTGGCATCTGCCTGCTGTTTGCAAGGTAAAAACAAC
VI-B	NZ_CP022378-CRT_2195002_2195566-F	TGCCTAAAAAAGAATTTTGGGACTATTGCCAAGAAAAATGTGGCAAGATAGCAAAAGGAAAAACCTATGCCGAGTACTTTGCAGAAGTATTTAAAAGGGAAAAAGAAGCACTGATGAAGTAAAATATATGATATTACACTCCTGATTGACAGTTTTATACACTCATTTTTTAGCATTGAG	GTTGGAACTGCTCTCATTTTGGAGGGTAATCACAAC
VI-B	NZ_AP014598-CRT_151557_152054-F	ATAGATAAACGAAAGCTTGCAAAGAGAATGATAGAAATTCATCAGAGCCTCTCAATACAAATCAGAAAAGATATAAATTTAAAACAACGAGATTTACAATTCGATAGTTAGAATGCGTAAAATGGGTGGTGAAAAGAAAGCAACAAAACATATAAGAATCAGACAGTTAGGTTAGGTGCG	GTTGCATCTGCCTGCTGTTTGCAAGGTAAAAACAAC
VI-B	NZ_CP024596-CRT_572739_573568-R	TAAAATGATGATGACAGACTGTTTTTCGCCGGCTTGCAGTGGCTCCAAAGCCTTACCGTCACTCACTTTCTGTGGAATGATGACTTCTCAATCGGTTTCAAATTCGATGGGGGTGTTGGATCTACCCTCTATTCGAAGGGTACACACAACTATAAGTTACAGCTGGAATCTCAACGGCTT	GTTGGATCTACCCTCTATTCGAAGGGTACACACAAC
VI-B	NZ_CP024601-CRT_1156477_1157040-R	AAAATGATGATGACAGACTGTTTTTCGCCGGCTTGCAGTGGCTCCAAAGCCTTACCGTCACTCACTTTCTGTGGAATGATGACTTCTCAATCGGTTTCAAATTCGATGGGGGTAGTTGGATCTACCCTCTATTCGAAGGGTACACACAACTACGCTATCATATAGGCTTGGCACTCAGAG	GTTGGATCTACCCTCTATTCGAAGGGTACACACAAC
VI-B	NZ_CP024600-CRT_714951_715316-F	TTTTTTGAGAGAAAATAGCATAAACCCGACTGTAGAGAGTCATTTTTTCAATCCTAATATCCCACTAAAATGATGATGACAGACTGTTTTTCGCCGGCTTGCAGTGGCTCCAAAGCCTTACCGTCACTCACTTTCTGTGGAATGATGACTTCTCAATCGGTTTCAAATTCGATGGGGGTA	GTTGGATCTACCCTCTATTCGAAGGGTACACACAAC
VI-B	NZ_CP024591-CRT_1826715_1827146-F	TTTTTGAGAGAAAATAGCATAAACCCGACCGTAGAGAGTCATTTTTTCAATCCTAATATTCCATTAAAATGATGATGACAGACTGTTTTTCGCCGGCTTGCAGTGGCTCCAAAGCCTTACCGTCACTCACTTTCTGTGGAATGATGACTTCTCAATCGGTTTCAAATTCGATGGGGGTAG	GTTGGATCTACCCTCTATTCGAAGGGTACACACAAC
VI-B	NZ_CP024593-CRT_739528_739894-R	TTTTTTGAGAGAAAATAGCATAAACCCGACCGTAGAGAGTCATTTTTTCAATCCTAATATTCCATTAAAATGATGATGACAGACTGTTTTTCGCCGGCTTGCAGTGGCTCCAAAGCCTTACCGTCACTCACTTTCTGTGGAATGATGACTTCTCAATCGGTTTCAAATTCGATGGGGGTA	GTTGGATCTACCCTCTATTCGAAGGGTACACACAAC
VI-B	NZ_CP024594-CRT_2138346_2138581-R	TTTTTTGAGAGAAAATAGCATAAACCCGACCGTAGAGAGTCATTTTTTCAATCCTAATATTCCATTAAAATGATGATGACAGACTGTTTTTCGCCGGCTTGCAGTGGCTCCAAAGCCTTACCGTCACTCACTTTCTGTGGAATGATGACTTCTCAATCGGTTTCAAATTCGATGGGGGTA	GTTGGATCTACCCTCTATTCGAAGGGTACACACAAC
VI-B	NZ_CP024595-CRT_264811_265375-F	TTTTTTGAGAGAAAATAGCATAAACCCGACTGTAGAGAGTCATTTTTTCAATCCTAATATCCCACTAAAATGATGATGACAGACTGTTTTTCGCCGGCTTGCAGTGGCTCCAAAGCCTTACCGTCACTCACTTTCTGTGGAATGATGACTTCTCAATCGGTTTCAAATTCGATGGGGGTA	GTTGGATCTACCCTCTATTCGAAGGGTACACACAAC
VI-B	NZ_CP024597-CRT_429226_429723-R	AAAATGATGATGACAGACTGTTTTTCGCCGGCTTGCAGTGGCTCCAAAGCCTTACCGTCACTCACTTTCTGTGGAATGATGACTTCTCAATCGGTTTCAAATTCGATGGGGGTAGTTGGATCTACCCTCTATTCGAAGGGTACACACAACGCAAAGATTGTCACTTCTATTTACATGATA	GTTGGATCTACCCTCTATTCGAAGGGTACACACAAC
VI-B	NZ_CP024598-CRT_1488948_1489975-F	TTTTTGAGAGAAAATAGCATAAACCCGACCGTAGAGAGTCATTTTTTCAATCCTAATATCCCACTAAAATGATGATGACAGACTGTTTTTCGCCGGCTTGCAGTGGCTCCAAAGCCTTACCGTCACTCACTTTCTGTGGAATGATGACTTCTCAATCGGTTTCAAATTCGATGGGGGTAG	GTTGGATCTACCCTCTATTCGAAGGGTACACACAAC
VI-B	NZ_CP024696-CRT_890834_891661-F	AATAAAGAATGAGAAGCTTGCAAAGAGAATGATAGAAATTCATCAGAGCCTCTCAATACAAATCAGAAAAGATATAAATTTAAAACAACGAGATTTACAATTCGATAGTTAGAATGCGTGAAATGGGTGGTGAAAAGAAAGAAACAAAACATATAAGAATCAGACAGTTAGGTTAGATAC	GTTGCATCTGCCTGCTGTTTGCAAGGTAAAAACAAC
VI-B	NZ_CP024724-CRT_793828_795045-F	AATAAAGAATGAGAAGCTTGCAAAGAGAATGATAGAAATTCATCAGAGTCTCTCAATACAAATCAGAAAAGATATAAATTTAAAACAACGAGATTTACAATTCGATAGTTAGAATGCGTAAAATGGGTGGTAAAAAGAAAGGAACAAAACATATAAAAATCAGACAGTTAGGTTAGGTAC	GTTGCATCTGCCTTCTGTTTGCAAGGTAAAAACAAC
VI-B	NZ_CP024726-CRT_382445_383794-F	GATAGATAAACGAGAGCTTGCAAAGAGAATGATAGAAATTCATCAGAGCCTCTCAATACAAATCAGAAAAGATATAAATTTAAAACAAAGAGATTTACAATTCGATAGTTAGAATGCGTAAAATGAGTGGTGGAAAGAAAGCAACAAAACATATAAGAATCAGACAGTTAGGTTAGGTGC	GTTGCATCTGCCTGCTGTTTGCAAGGTAAAAACAAC
VI-B	NZ_CP025931-CRT_114674_114907-F	TTTTTGAGAGAAAATAGCATAAACCCGACTGTAGAGAGTCATTTTTTCAATCCTAATATCCCACTAAAATGATGATGACAGACTGTTTTTCGCCGGCTTGCAGTGGCTCCAAAGCCTTACCGTCACTCACTTTCTGTGGAATGATGACTTCTCAATCGGTTTCAAATTCGATGGGGGTAG	GTTGGATCTACCCTCTATTCGAAGGGTACACACAAC
VI-B	NZ_CP025932-CRT_375957_376454-F	TTTTTGAGAGAAAATAGCATAAACCCGACTGTAGAGAGTCATTTTTTCAATCCTAATATCCCACTAAAATGATGATGACAGACTGTTTTTCGCCGGCTTGCAGTGGCTCCAAAGCCTTACCGTCACTCACTTTCTGTGGAATGATGACTTCTCAATCGGTTTCAAATTCGATGGGGGTAG	GTTGGATCTACCCTCTATTCGAAGGGTACACACAAC
VI-B	NZ_CP030095-CRT_717827_719177-F	AAATAAAGAATGAGAAGCTTGCAAAAAGAATGATAGAAATTCGTCAGAGCCTCTCAATACAAATCAGAAAAGATATAAATTTAAAACAACGAGATTTACAATTAGATAATAAGAATGCGTAAAATGGTGGTGAAAAGAAAGAAACAAAACATATAAGAATCAGACAGTTAGGTTAGATGC	GTTGCATCTGCCTGCTGTTTGCAAGGTAAAAACAAC
VI-B	NZ_CP034930-CRT_2029219_2029452-F	GTTACTCAAAGTATTTACAGGAAAATACAAAGAAGTAACTCCGACTGTTTATGTAGTTTCTATTTTATTTTTTGTGAAAATAGTAATGGATGCTTCACATATATTGGGATGAAAAATAATTAGTGTATATGTAAGGGACTAATCATATTCCGTCATACCAATTACCACCGTGCCAATTTC	GTTGGGAATGGTCTATATTTGAAGGCTAATCACAAC
VI-B	NZ_LT906475-CRT_1697521_1698415-R	GAAACATCGAGATAAAACAAGCACCCAAAAAAGACAATACCCTATCATAACAATAATGCACAGCATTTGAAGGGTATTCACAACACCAATAAATACAGCTTATTTGCTCCTAAGTTGGGACTGCTCTCATTTTGAAGGGTATTCACAACCAACGGAATAAACATATTTTTCCGTTTGTGA	GTTGGGACTGCTCTCATTTTGAAGGGTATTCACAAC
VI-B	LR215974-CRT_1121912_1122417-R	ATTATTATGCTCTTTGATATTTGCTTTTAAGAAATTTGCCATGTTTTTAGCATTGTAAAAACAGGCTCTACACTCCGATAAAACCGAGCAATTTGCTACCTAAAACCATTGAGGTTGCGACTGCTCTCAGTTTTGGAGGGTAAACACAACCAACATTCGTAAAACTGATTATCCGGTAAA	GTTGCGACTGCTCTCAGTTTTGGAGGGTAAACACAAC
VI-B	NZ_CP015107-CRT_3130430_3130730-F	CAGAATTATGGGAAAACAAAAAAAAAGCTAAAGAAATAGTTTAAAAGCTATTGCTCTTTGATATTTTGAGAAGGATTTAAAAAAAGGAGTAGCTTTGGGGTATAAAGTTCAGAAAAAGTTCATTTTTTTGTATAAAAAATTGTAGTAATCCCTTACTACGAGAGGCTTACCAACACTTAG	GTTGGGAAAGCCCTTATTTTGAAGGGTATCTACAAC
VI-B	AGYA01000037.1-CRT_45196_45400-R_Bergeyella_zoohelcum_ATCC_43767	Gctgaggtatttaaaaaggaaaaagaagcactgataaagtaaaatataggatattacactcctgatagacagttttatacactcattttttagcattgag	Gttggaactgctctcattttggagggtaatcacaac
VI-B	AWVC01000122.1-CRT_160_400-R_Porphyromonas_gingivalis_F0185	Ataattcggaaaattcttccgattctcgaccatgaaaatagattttttggaaagcttttgaataatatgtctcaacctatcaatgacttataaagggtcc	gttgggaatacccttagttagaagggtggagacaac
VI-B	CP011996-CRT_1738390_1738650-R_Porphyromonas_gingivalis_AJW4	Actgtttttcgccggcttgcagtggctccaaagccttaccgtcactcactttctgtggaatgatgacttctcaatcggtttcaaattcgatgggggtag	gttggatctaccctctattcgaagggtacacacaac
VI-BtA	DAOTBP010000051.1	GAAGAGTTTGAGGCGACACCTTCTCAATGGCGGGATTTTGAAAGACGAATGTCGGAATATCTGAATAAGGAAAAAAGAGAAAAACCGAAGAAAAAGAAGAGATAAAACGTGGTTTCCCCCTTGTTTTTGCCGAAAGAAATGGGTATAACTTGTTTAGAACTCGTACCTTGCAGAACGGG	GTTGGAGCAGCCCCCGTTTTGTGGGGTAATCACAAC
VI-BtA	JBBAEH010000034.1	AGTTTTTCTCGAGTGATGAGGATAGAAAGGTTTTTGAGAAATGTATGCCGGTTGTAGATGACAAAAAGAAATTTGGCAAAAAAAATAATAGAATGTATGGTAAGAAAGGGTGAAAAAGCCCATTTTTTTGAAGCGAAAAGGATTGTAACTTTATTTAAGATAAGACCTTGCGAACGAAA	GCTGGAGCAGCCCTCGATTTGCAGGGTAATCACAGC
VI-BtA	JAFGGH010000039.1	GCAAAAGATGAGCAATGGAAGGTTTTTGAGGGATATTTGTCTTGTTTTATGATTGACCGACCAAAAGGGGAAAAAAATAAAAAACGATATAACGGCAATAAAAAATGACAGCAATTTGTGTTTTTTTTCAACTTAAAATGCTTATAACTATATTTGAGATAATACCTTGCAAAGGGTCTG	GCTGGAGCAGCCCTCGATTTGCAGGGTAATCACAGC
VI-BtA	QNBS01000103.1	GAGCGTTTTTCCATCATCATTTAAAGTTTGTGATAGATGAATTTGGGTTGTTTAGTGATGTTATGAAGAAATATGGAATTGAAAAGGAGTGGAAGTTTCCTGTTAAATGAGGACGTTGGTATGGTTTTTGGAAAGTGTTTTCGTTATAAGCGTTTGCGAGTAAAATGGTTACGAAAGTG	GCTGGAGCAGCCCCCGATTTGTGGGGTGATTACAGC
VI-BtA	JAFGCA010000565.1	CATTATCATCTGGAGTTTGAGCCTACCGAGTGGGCTGAATTTCGCGAGATTATGAAAAGGGAGGGATTCGATACTGCAAAGAAAAGGAAAAGCACAAGGAAAAAATGAGCGCGAAAGGGCGGCTTTTCTCAGCATGTTCTGTTTGTTACTATATTGAAGACAAGAACTTACGCGAGATA	GCTGAAGCAACCCTGGTTTTGCGGGGTGATTACAGC
VI-BtB	JBEKRK010000001.1	ACGCAAGAAATAAATCACTGCATAGTGAAATACCGGAAGGGACAAGCTTTGGTAAAGCAAAACTATTGATAAATGAATTGAAAAAATGATAATAATCGCAGATGGAAAATAATTTAGATGTGTTTTTTATGAATGAATTAAGATATAATTGTTTGTTACAAAAAAGATTAAGAGAAAGC	GCTGTGATAGGCCTCGATTTGTGGGGCAGTAACAGC
VI-E	JACONL010000003.1	GAAAAAACGCCGCCAGCAAAAAAGGCGTCAACATATCCATCAACGTCCTGTCCAGCACTCAGGGAAGGGAAAGGGGAGCAAAAAACACAAAAAAACGAGATAAAGGATGTTGACAATGTCATTTTTTATTCCTACAATGGCGATGAAGCTGTTGCTCGTCACAGGGTTCGAAGCCATGC	GCTGAAGACGCCCTGTCTATGACGGGCATGTCAGC
VI-E	JAPPLY010000064.1	AGTGTTTATAAACAGATAGAACAAGGAGATAAATATAAAAAGCACTCTCAAAAAAGTAGAGCTAGAAAGAAAAGACTAAACAAACAAAAAAGAAACTATGAAAAAGCACCAATTTTTGATCATTTTTCTGGAGCTAAAAATTGAAAATATTTTGTACTTATAGTAATTTATCAACGATAT	GTTGGAGACACCCTCATAATTAGGGGGTATGCCAGC
VI-E	JAPPCD010000078.1	AATGTTTATAAAGATATAGAACAAAAAGATAAGAATAAAAGACAATCTCAAAAAAGTATAGCTAGAAAGAAAATACTAAAAAAACAAAAAAGAAACTATGAAAAAGCACCAACTTTTGATCATTTTTCTGAAGCTAAAAGTTGAAAATATTTTGTACTTATAGTAATTTATCAACGATAG	GTTGGAGACACCCTCATAATTAGGGGGTATGCCAGC
VI-F	JAQIBQ010000188	AAAGATGGGATTAAAAAACGAAGAGATGCAGAAAATAGGTATTTTACCGAACTGATATTAAAATAGCGATAAGATTAAAAAACGGAGGTTTTTAACCCACGTACCAACAATATTTCCTGATTTTTTGTAACGAAAAACCAGGTTTACCCATTAAAATAAAGGAACTTACAGCCTTAAGG	GTTGTAACTGCCCTTTGTTTGAAGGGTAAAAACAAC
VI-F	DATCKI010000088	AAATGCAAAATCTATATGTGATAAATTCATAAGGATACTTCATTCTGATCTATATAGAAGAGATAATAGAAAGACTGATAATGAAAAAAATATCGAGTTCTGCAACAATTATTTCCTGAAAGTTATTAAACGTGTATGACATCTATCCCTACTCAATTTCAAGAGCTTACAACTAATAA	GTTGTAACTGCTCTTAGTTTGAAGGGTAAACACAAC
VI-F	NZ_JAARML010000005	TTTGCCATAAGCACAATAGCAAATTTTTACAGGCGCAAAATGGTAGGCAGAATATTTGGCAATTATGTTATTGCATTGAAAACCTAACTCTGTACTCTATATGTTTCACATAAGAGGTGCATTTTTATATCGTAAAATGCGATATAACCAATTTATTTAAAAGCAGTTCTGCAAATGCT	GTTGTAACTGCTCTTTGTTTGAAGGGTAAAAACAAC
VI-F	JAISNP010000093	AAAACAATGTTGTGAAATTTAAAAACTCCCATACCGCCGTCAATCTGTTGGAATTGCATAATAATATGGCAAATATGCTGCGACTGGAAATGATTACATTTTTCAATACCGACCCGCAGGAAAATGCGTAATGATTGTATATGATTTAATATCAACTTGCTCTTTGACATCGTTGAAAG	CGTAACTTCCCTCTATTTGGAGGGTAAAAAC
VI-F	NZ_JBHBSB010000208	CTAAAAAGCGAAGTATAGATGAAGAGAATAGGTATTTTGAGAAAATGATACGGAAGAAATAAGAAGTAGAAGAGAAGAAGATAAGACTTAATGATGATAGACATTTCAAATACATTATAAATGCCCTTTGGATGAAGGGTAAAAACAACGCGAATCAACCAGCTTTTACCCTTTGTAGT	GTTGTAAGTGCCCTTTGTTTGAAGGTTAAAAACAAC
VI-F	NZ_CAACYH010000004	CTAAAAAGCGAAGTATAGATGAAGAGAATAGGTATTTTGAGAAAATGATACGGAAGAAATAAGAAGTAGAAGAGAAGAAGATAAGACTTAATGATGATAGACATTTCAAATACATTATAAATGCCCTTTGGATGAAGGGTAAAAACAACCTGATGGAAGCAAAACACAACGTACCTTGA	GTTGTAAGTGCCCTTTGTTTGAAGGGTAAAAACAAC
VI-F	NZ_CAUSQV010000008	TCGTAGCATTCCAGATGAGGAGCGTGCTGTCTTGCATAAGCTGTATGAAATTCAAAGGAAAGGAGGTAATCCTAAAGAGCATGCAGAAAAAGAGAATAAGTATTTTGATAGAATACTACAGGAAATAAGAAGTAGGAGAGAAGAAGATAAGACTTAATGATGATAGGCATTTCAAATAC	ATTATAAATGCCCTTTGTTTGAAGGGTAAAAACAAC
VI-F	NZ_DBFYXE010000109	ATGGTAAGCCTAAAAAGCGAAGTATAGATGAAGAGAATAGGTATTTTGAGAAAATGATACGGAAGAAATAAGAAGTAGAAGAGAAGACTTAATGATGATAGGCATTTCAAATACATTATAAATGCCCTTTGGATGAAGGGTAAAAACAACTTACTGATAAGGACGACTTTTCGGACTGGT	GTTGTAAGTGCCCTTTGTTTGAAGGGTAAAAACAAC
VI-F	JABUUI010000221	CCTAAAAAGCGAAGTATAGATGAAGAGAATAGGTATTTTGAGAAAATGATACGGAAGAAATAAGAAGTAGAAGAGAAGAAGATAAGACTTAATGATGATAGACATTTCAAATACATTATAAATGCCCTTTGGATGAAGGGTAAAAACAACCAGTATAATCTTCTGCTGCTTTTCTTATT	GTTGTAAGTGCCCTTTGTTTGAAGGGTAAAAACAAC
VI-F	NZ_JALFAM010000027	CCTAAAAAGCGAAGTATAGATGAAGAGAATAGGTATTTTGAGAAAATGATACGGAAGAAATAAGAAGTAGAAGAGAAGAAGATAAGACTTAATGATGATAGACATTTCAAATACATTATAAATGCCCTTTGGATGAAGGGTAAAAACAACCAGTATAATCTTCTGCTGCTTTTCTTATT	GTTGTAAGTGCCCTTTGTTTGAAGGGTAAAAACAAC
VI-F	NZ_JBGZPZ010000222	CTAAAAAGCGAAGTATAGATGAAGAGAATAGGTATTTTGAGAAAATGATACGGAAGAAATAAGAAGTAGAAGAGAAGAAGATAAGACTTAATGATGATAGACATTTCAAATACATTATAAATGCCCTTTGGATGAAGGGTAAAAACAACGCGAATCAACCAGCTTTTGCCCTTTGTAGT	GTTGTAAGTGCCCTTTGTTTGAAGGGTAAAAACAAC
VI-F	JAAXXA010000379	TCAAAATGTGATATTAGGCAAATAATTATTTTTATAAAGTGTGTTTGAAAATTATTGAAGAGTTTAAAAATTATATTTAAAAATTTGTGGAAATTAAAATTGTTCATTGAAATATTGAGAATATTTAATAATACAAAATGATACTTTACCCTTAATTTAACAAGGCATACAGCATATTAT	GTTGTAACTGCCTTTATTTTGAAGGGTAAACACAAC
VI-F	NZ_FRAA01000007	TCGATAGAAAAGATGATAAAAAAGAACGGCTAAGCAAAGCCCGCGAGCGCTACTTTGAACAAATAAATTAGAACCTGATTAAATTCGCTCTTTGACCAACTGATCATGCAAAGCATTTGCTGTTTCCTAATACTGGAACGGCTTTACCCTGATGAAAAACAGGGAGTTGACACGACATGG	GTTGTGACTGCTCTTATTATGAAGGGTAAAAACAAC
VI-F	NZ_AP029022	ATAGCAAAAAAATACTACCCAAATAATTTTGAAGTTTCATAGAATACGCTCTTTGACATCTTCGAGAAACCAAAAAAAGCTAATTTTGCAGATAAGATAAAGAAATTTGCCATGTTTTCAGGATTCTGAAAACAGGATTTACACTCCCATAAAATGGGCATTTCGCACCCCAAGATTGAG	GTTGTAACTGCTCTCAATTTTGGAGGGTAAACACAAC
VI-F	RDZG01000092	CTGTTTGACCATTGTTATGACAGAAACAACAAAGCTAAAACAGAAATCGAAAAGAGAAGGAAGCTAGAAGATGCCATAAATAAATATTGGCAAAAAGAAGTTAAAAAATACTTAATATAAATAAATTTAAAAATACTTTTACTCGCAAACCATTGCATCACAACAGATTGTATAAATCAT	GTTGAGACTGCTCTGATTTTGCAGGGTAAAAACAAC
VI-F	NZ_BMYF01000020	TGAAGATAAAATGTTTGAAGATTTAATTAAATAGATATTTAAATAAAACCGCTCTTTGACATCATGAAGCTTACAATCCAAAAAATGACAATTTTCGTAACAAAATAGAAGAGATTTGCCTGTTTTTAATTGCTGAAAATGGGCTTTACCCTATCATTATTAATGCTTTACAACTATTAT	GTTGTAACTGCCTTTTGTTTGAAGGGTAAACACAAC
VI-F	JAQVFJ010000049	GTTAAAACCTATAAAAGCTGTTTGTGATGTTTTTTTAGAAACCATACATAATGATTATTTTAATTCATATTCAAAAGGGAATAAAAGAGAAAATGCAGAAAACAGATACTTTCAATACAAAATTAAATACAGAAAAACACTATCAAAATAATCATATAGAGAACTTTAATGATTAGTAG	GTTGTAACTGCCCTTCGTTTGAAAGGTAAAAACAAC
VI-F	NC_014734	AGTTCACAACGATTATTTTAGCAAAGAAGGTGATGGAAAAAAGAAACGTGAAGCTGCCGGGCAAAAGTATTTTGAAAATATAATCTCTGCTAAGTAAAGACTATTTTGAATCAACCCACTAATACCCTTCATTTAAATGGTAGACATGACTCATAATAACTTCCGTAAATGCAAGAACCT	GTTGTAAGTGCCATTCGTTTGAAAGGCAGAAACAAC
VI-F	NZ_DAMCLZ010000006	ATCAATCTTTAAAATAATTATAGTAATTTTGGACTACTTTTTGCTAGTAAAAAATAAATTGGAGAAAGAAATAGGATAGAAAAAAACGTTATAAAAGGAAGATTTTAGAACAATATTTGTCGATTTTTTTAACCAAAAATCGTTTACACTTCTCATTATATAAGGCTTTGCAACTTTGAG	GTTGTAACAACCCTTATTTTGAAAGGTAATCACAAC
VI-F	NZ_JAZHOM010000005	TATATTGACTCAATGATAAAATCAAAAGCAACAACATTATAAAACCACTCAAGCTCTTTGACAAACTGAATTAGAATTAAAAAAATGGCTATTTTTGCACACTAACTAGTAAAAAAGTTCATTTTTTTTTCTTGAAAATATATCAAAATCCCTGATGAATACTGGCTTTACTCGATTGAG	GTTGTGAAAGCCCTTATTTTGAAGGGTAAATACAAC
VI-F	NZ_CP067377	TCTATATTAATGATATAATCAAATCAAAAGTGTCAATATAAAACAAAGCCAAGCTCTTTGACAAACTGAACTAGGATTAAAAAAATGACTATTTTTGTACTCAATACACCCAAAAAAGGTTATTTTTTTCTTGAAAATATATCAAAATCCCTGATGAATACTGGCTTTACTCGATTGAGG	GTTGTGAAAGCCCTTATTTTGAAGGGTAAATACAAC
VI-F	NZ_VKOG01000003	TACATTAATATTGTAAACAAGATTTTATAATAAAATAATAACGCTCTTTGACATCACCGGTAAAAACAAAAAAAGCTAATTTTACAAACAAGATAAAGAAATTTGCCGTGTTTTTAGAATCCTAAAAACAGGCTTTACACTCTAATAAAACCGAGTATTTTGCAACCCAAAAATATTGAG	GTTGCGACTGCTCTCAATTTTGGAGGGTAAACACAAC
VI-F	JAWKLK010000001	CTACTCCTACGATTGAGGAGTTAATAAGACGCAGCCTTTTTTGTACTTTTGCTGTAAAATGTTCTTTGACAGGGTGGAAAAAATGAAGCAGGTACTTAAGACTAGTTGTATTTTTGCGCAAATTTTGTATTGTAAATTTTTTTATAAAGATATGTGCTACAATGTATTAGATGATAGTAC	GTTGTAGCTGCCTACAGTTTGGTAGGTAAAAACAAC
VI-F	JBKECD010000110	TGAGGGCTATCTGTTTGAGAAGATATGCAGCAAGCTATTTATGGCGAGAAAACCCAAAAGAGGGCGACGATAGGATAAAAAAAATGCCTACTTTTGTGTCAAAACCAAACCAAATGAGGCATTTTTTCAACGTAAAAGTGGGCTTCAGCCCAGTGTTCATAAGGTTTGCGAAAGTTCGT	GTTGTTAGTGCCCTCGATTTTGAGGGTAGATACAAC
VI-F	NZ_RQYI01000010	TTCTTAGAAAGTGTTCATAATTCTTTATTTCAATATAAAATAAAAAACAAAGAAGAAAGAATTGCTACTGCACAAAGAGAATATATCAATCAAGTCATCAAAAAATATATTCAGCCTCTGCAAAGAAGAATACACTAATAGCATGCAATATTATGATTGCAAGAACAAAAGAATAAGCAT	GTTGTCAGTGCCCCGTTTTTGAGGGGTCGAAACAAC
VI-G	JAFPUY010000155.1	GCAGAACGTGCGGGTTTCCACCAATGGCGTCGTTGGATCTGCGCGCGCAAAACCAGAGGATTTCCTTGTCCTGGGTTAACACGCGAGAAGGAATTTATGATAAAATGTCAAAAACAACGACAGGAAGGCGATTAGTTTGCCTTGCAAATAGGCCTTCTCCTGTCGTCTAGAGAAATCTAG	GTTGTGAAAGGCCGCCGAGATGGCGGTTCAAGCAAC
VI-G	JAFRBA010000278.1	AATGTTCATGTGGTAGTAGATGGCGAGCCGCGTCCGCCGCGCGCAAAACCAGAAGATTTTCTTGTGTTTGGATAGGACGGGAAGTCCAGATTATGGTATAATACATGTGTTTCTTCGATGGGGCGACAGTGAATTCACCCAATGAATACGCTGTTTCCCTGTCGGCTAGAGAAATCTAG	GTTGTGAAAGGCCACCGAAATGGTGGTTCAAGCAAC
VI-G	JAFQYH010000430.1	GAATGTTCATGTGGTAGTAGATGGCGAGCCGCGTCCGCCGCGCGCAAAACCAGAAGATTTTCTTGTGTTTGGATAGGACGGGAAGTCCAGATTATGGTATAATACATGTGTTTCTTCGATGGGGCGACAGTGAATTCACCCAATGAATACGCTGTTTCCCTGTCGGCTAGAGAAATCTAG	GTTGTGAAAGGCCACCGAAATGGTGGTTCAAGCAAC
VI-G	NZ_JTLD01000029.1	TGTAAGGGAAGTACAGCGAATGTTATCATATCATCTATAAGATAGAAGCTGTTATATCCTTACCTTTGTAAGGGAAGTACAGCCCGCTCGTTCATAAAACACCTGTAACTACAACTGTTATATCCTTGCCTTTGTAGGGGAAGTACAGTCTGCAAGAGTATTCGTAAGAAGGAGGAAAG	GCTGTTATATCCTTACTTTTGTAAGGGAAGTACAGC
VI-G	JAFTUS010000147.1	TTTATTGATCAGAAAAACATTGCTTCTCCGGAACCACCAACGCCTTGGAAAATTATATAAAAAAACTTGATTTTTCATAAAAATATGCTATATTTATAAAGTAAGGATATGAAAAGCTTGCTCATTTTTGACAAGTTTATTGTTGCAACACGTTATCATTGTTCGTGTTGCAACTTTCAT	GCTGTGGATTGATACCGCAATGGTATTGTGAACAGC
VI-G	DPDG01000045.1	CTTTTCGGAAGTCGCTTCAAGTGCGGGATTCAATCCCTGAATCTCTGCCGAAAATTCCGGATCCGTGGTTGATTTTTTAAAAAAAAGGGTTATTTTAAGAAAGAGACTCAGCTCAATGGAGTCTTTTTTAAGATTCTTTTATTCGGAATTCATTTATTATGAACCGGATAAATGGTATCT	GCTGTGAATCCCCCCTGAATTGGCGTGGTGAACAGC
VI-G	JAGBYD010000590.1	AAGAAAATACAACCTCCGGAAAAACCATGTCCCTGGATCATTTTGTAGAAAAAGAACGTATAAAATCGGATTTGAATTTTTTATGAATGAATGATATAATATCGGATCATCCGGGAAACCGGTAAAATAACAGGATTTTATTTATAAATACATGTAAATGATCCTGTTATAAAATTTCT	GTTGTAGAAACACCTCGAAATGAGGTCGAAAACAAC
VI-G	JBAWXM010000010.1	TGTTTTTCCGTGATGGAAAATCTGAAAACGCGCCGGAAAAACCAGAACCGTTTTTTATTTTTTGATTTCCTTTTTTGAGAAATGGCGCTATTATAACAGTTAAGCCGTGCGTCAAAAACTGCTTTTTTTTTATCACCAACAGGTGGATGTCTTTTAATTACAACGAGTTTCGTTGTATCT	GCTGTGAATGATTTCCGAAATGGAAGTTGGAACAGC
VI-G	NZ_PQSP01000001.1	CCATAAACCTGTGACCAGTCGCATTGAAAACAAAAGCGTGAGTTGTTATGTTTTTGAGCGCCCTGCCCTTTAAAGGATGAGATCATGAATATCTCCTCAAAAAACCATGGGCAGACAACCATTTTGAACATGCGCACAACACAAAACCGTACAATGAAACAAATGCTTACAGCAACCCT	GGTCCAGTAGCCTCTGATTTGAGAGGTAACCGGAGC
VI-G	JAGAMX010000067.1	GGAAATCACCTCCTGATCCGTGGAGTATTTACTGAGTTTACCATCTCTTTTTCAGTTATTTCTCAATTTGATTTTTTGAATTTTGGGAGTATAGTAAAACATCCTGATGGTTTTTTAACCATTTTTTTAGAATTGAAAATATATAAATAATTGCAACCAATATAGGTTGCAAATGAACC	GCTGTAAACATCCTGTGAAATGCAGGGTCGAACAGC
VI-H	JAHBTQ010000012.1	GGCGCGCAACCCCTGTGTGCCAGCCAACCCATGCCTCACAGAAGCCGGTAGTTTGAAACTGCCTTATACAAGTGCCATTTGCATATTGCTCGATAGCGCCCACTGCCTTACTTCGTTAGAACTGGCATACTTTTGGAAATCTCGAGAAATCGGGAGTTGCGGAATCTTTGATAAACCAA	GTTGTGACAGGCCTAATTTTGCAAGGCCGCAACAAC
VI-I	DMBU01000058	GCGTAATCATGCATTACATGCTAAAATACCTGATAAAGATTGGACTTACAAACAAAAACTAAATGATAACAGGATTCAAAAAATGCTATACATAACTCTCGAAAAACTGGAAAAGTATGAAAAAAAGAATGCTTATTACGAATCCAAGGTTTTACACAATACGTACTAATAAATTCCAT	GGTACAGATGCCTTCTTTTTGAAAGGCACAAATACC
VI-I	JABFRB010000048	TGAAGCGAAAAATAAAATGTGAATAGCGAAAAGCGAAAAGTGAAAAGCGAAAAGTGAAAAGTGTTAAGTTGAGTTGACAGTAGAACCAGCACTAAGCACTAAATACTAAACACTTTTTTAAAGCCTTCTGATTGAAAGATAAAAACAACTTAGATTCTGACATAAATGAGCAATTTACA	GGTGTAAAAACCTTCTTATTGAAAGGTAAAAACACC
VI-I	NZ_JACHKT010000022	AAGCATACCAGCAGGTTGGACATATTGGGAAATGGAAGAAGACCAAGATATTTGTAACTTAATTGGCTATCAAAAAAAGTTAAAAATAGATTATCAAAGTAATAACCTTTTAAATAGATAGATTTTTTATCATTAAAATACAAGTTAAAGTACTTGTATTCAATTGTTTGTATCATTAAC	GGTGTGCAAGCCTTTGTTTTGAAAGGTAGAAACACC
VI-I	NZ_MLAV02000013	GGCAGGGAGCTTTTCATGGATGACGAGGCCCGGGACGAAATTGAGGGAAGTGTTGGGGATAAAGGAGGATTTGCATGCAAAAAAGGATCATTCGAGGTATGTGGAGTTGGGAAATGGGTGATTTTTTGGGGATATGATTAAGGGAGATGTAAGATGGGAAAGGGATTGAGAGGAGAGTG	GGTGTGGAAGCCTGCTTTTTGAGAGGTAGATACACC
VI-I	NZ_BAAAFY010000001	ATTGCTGGGTATAGAAAAGAATTTGCATGAAAAAAGAGACCGGTCTGAGTATGAAAACAATCGGGAAGAGTAGAAATGAGAAATTAGTCTGTATCAGGACTAGAGGTATCATCCCATGCAATTTTCAGATGTCATACACTAGAGCTTGGGCGTTATTACTGAAGCACTTATTAGATTCAT	GGTGTGAAAGCCATCTATTTGCATGGCAGGTACACC
VI-I	MENH01000096	AAAGACTTAAGGAACAAAACCTTTCATACCGAGGTACCTGAAACCTGGACGTATGATGAAATGCGCGAGAATAAAACAATAAAAATGGTGCTGGGAATAAATGAAACTACCTTTTTAAAGAAAGATTATGCGATTGAAAATGCACGAACCATTGAATAGCAAACGAAAACGAAAGAATAC	GGTGGAAAAGCCTTTGATTTGAAAGGTAAAAGCACC
VI-I	JAQBOH010000097	TACTGCAAATTACAGAGGACCTGCATGCAAAGAAAGACCGTACGGCCTGGTTGCCAGGCGGCGACAAACACAAATTATAAAACAAAAGTAAAATAAGGCAAGTAGTAAATAACAGTGCGATTTTTTGGAACCAAGAGGCTAATTAAGCTATTGGTTTTCAATAATCAACATATTTTTAG	GGTGTGAAGGCCATCTTTTTGTATGGTAGGTACACC
VI-I	JAFLBP010000039	AATACCAACCGCCTTTACCTACCCGGAAATTGCCAAAAACGCCGACCTGAATACCCTGCTTGGCGTTATTGTGCTGGATAAAAAGAAGGATCACCTCTACCGTAAATAACAATGACTTTCATTTTTTTTGAACAAAATGGGTTGTAAAAATTTGAAGATCAATAACTTGTACACAGGTAT	GGTGTGAAAGCTGCATTTTGGCAGGTAAATACACC
VI-I	NZ_OY781962	CACTACGCAATCATGCCATGCATGCCAAAATTCCTGAGAACTTTAGCTACCACGAAAAATTAAATGATGATAGAATTAAAAATATGCTACAAATAACAGATGAAATGCTCGAAAAATACCAGAAAAAAGATGCCTATTACGAGGCTTTGGCCTCTGAGGCAACTTCTTAGAAAAGCTAC	GGTGTGATAGGCTTCTTTTTGAGAGCAATTAACACC
VI-I	JAOARS010000315	ACTTGCGCAACCATGCCATGCACGCCAAAATACCGGAAACTTTTAGCTACCACGAAAAACTAAATGATAACAGGATAAAAGAAATACTGCAAATTACCGATAAAATGCTTGAAAAATACCGAAAAAAAGATGTGTATTACGAGGTTTTGGCCTCTATGACAAGAACTTAAAAACGATAC	GGTGTAATCAGTTTCTTTTTGAAAGCTATTAACACC
VI-I	NZ_CAXJRC010000019	AAAGCTCACACGGATTGGTAAAGTTTGCTATTGAACGAAATTATATATAGGATTATTTAGGATTAAAAAAATAACATTTTGTATAACCAAACTCTTATAGAAAACTTATTTTTCGCATCCTACAAAAAAAACACAAAACACTGACTTAAAACACATTAAACACAAAAACTAGGCTTTACG	GTTGTGACTTATATCATTTTGGAATGTATTCACAAC
VI-I	CP064984	CGTGGATATTGAAAAACAACTACGAAATAAAATATTTCATTTAGATGTAGCAGAAAAAGGATTTGGAAATCTATTAAAACTAAAACAACAAAATAATACCAATATATAACCAAAACATGCATTTTTATAAAGCAGAAAACAAGCTAAATTATTTATATTTAGCACTTTATAAACAAGCC	GTTGTGACACACCACATTTTGAAAGGTATTCACAAC
VI-I	NZ_CANLYH010000007	TTTACATGCTGATATTTTACCCCCAAATAAATCATATAAAGAGTTAATTAAAACCATTCCTAGGATTAAAAAACCGTATAAAAAACACTCAAAGTCGTTTTATAAACGTTAGTTCCTCAATCCTATAAAACAAATAAAACACTGATAAATAGCAAAATAAAATTAAAAACCCTTAGTTAC	GTTGTGACTTACATCTGTTTGGAATGTATTTACAGC
VI-I	JAIORQ010000027	ATTAAATTTGAGCAATGATAAAGCTGAAAAATACAAAGATGCAAGAAATGATGCATTCCACGGAGATATATTAAAACCGGAATTCAGCTACGAAACATTAACAAATGAAATAAAAGACTTAAAAAATCAATTGTAAAAATTGTATAATGTATATATTTACAATACTTTAAACAACTATAT	GTTGTGTGCGGTTGCGTTTTAGCAGCAAGGCACAAC
VI-I	JASGCX010000014	ACAATTACAAAAAATACGCAACAAAGCGCTGCACGGCGATATATTAGATACCAATGAGTGTTATAGTGATTGGATAGAAAAACTGAAAAAAATAAAGTAGTGCCAATATCATTTTTATAAAATAGTATAGTTTTCTTTTGCCCTAAAAAGCAATAAATATGTAGCTTCGAAATAAATTA	GTTGTGTGAGCCTTTGATTTGTAAGGTATTCCCAAC
VI-an	JBBTFY010000038.1	ACAAACGCAAACCACTGCGCCGTGTCGCCGCCATGTGGATGCGCGACATTGCCGCGTTGCGCAGCGATAAATTGAAAGAAAATTGACAAATGTTCGCCTATCGTTCACACTACCGCCGCAGCATTTTCAGTAAGTCTGCGGGACTTTATACTCTCTCTTCAAAGAGATAGCATAAGGTCT	GTTGCAGCCATCCCCATTTTGCGGGGTGGCTGTGAC
VI-an	JBAZTF010000006.1	TGGCACATCGAGAAACGTCAGCCTTTGCGCCGTATTGCGGCGGCATGGATGCGCGAGCTTGCAAAGGTTCGTTCGGAAACAATTTGACCGATGTTGCCAATTCGTTCATATGGCACTCGCGGCATTTTCAATAAGTCCGCAGGCTTTTCGATGGCTCATCCAAGGGCTTGTCGAAGAGCT	GTTGCAGACACCCCCATTTTGCGGGGTGGCTGTGAC
VI-an	JBKEEC010000168.1	CGCCGCACTGCCTTGCGCCGTGTTGCCAGCGCCTGGATGCGTGAGATTGCTACAGCCAGATCACACATCAAATCAAAGAAATCTTGACATGTGTTCGATATATGTTCATGCAAGCAATGCAGCATTTTCAATAAGTCTGCAGGTTTTTTCGCATTATATCCAAGGATTTGCGAAAGAGCT	GTTGCAGTTACCCCATTTTTAAGAGGTGACTGTGAC
VI-an	NZ_CP018154.1	GTGGAGCGGCGCATACCCCTTCGTAAAATGGCGGCAACATGGATGCGGGATTTGAAAAAATTATGATTTTTACTGAAAAAAAATTGACTAAAAAACAAGAATATGTAACAAATAAATCTGGTCTTTTTAATTCCAAACGGTGTTTTTATAATATATTTCATATATTTATATAGACATCGG	GTTGTAGGCAGTCCCATTTTTAGGACTGTCTATGAC
VI-an	NZ_QLZD01000022.1	TGCGCTTTCGCTTGCGGCAGCTTATTCTTGCCTTGGAAAAAGCGCAGGATTCTTTAAAATAAAGCTTGCCAAACGCGCGAAAAAGTGCTCTATTCGCTCTTGCAAGACGGGTGATAATATCATTTTTGTGCGCTTGCTATGTGCTTTTTTTGTTTATTTTCAGATAAATAAGGGAAGTGC	GTTTCAGACCCCCAGCTTTTGCGCGGGGGCTGTTAC
VI-an	JBEBHS010000004.1	CATTCCGGTTAGAAAAGCGCAAGGATTTATCGCGCGTTGTTGCCGCGTGGATGCGCGCATTGGCCAGTTCGCGTGAAAAAATTGACTCAAAGGTGGGGGTGGGATAGAAGGATGCGTGGCGTTTTCAATAAGTCCACAGGCTGTTTTGCCAATATTCGCAAGGACATGGCATCACAGCTG	GTTGCAGTCACCCCATATTTGAGGCGTGGCTGTGAC
VI-an	JACFMS010000047.1	GCGCCGTACGCAAGATTGCCGCAAAGTGGATGCGCGCCTTGCAACAGGCCGGTCAGGCCAACGGCTTGCATAAAGCCGGTAAAAATGCCATATAGAGGACCGGCATTGATACATTTTATGTATTTTGTAAGTCCAAGAGACCTGCTCTTGCCTTGGAAAACAAGGAGTTAGACAAGGTCT	GTTGCCGTATCCCCCTTAACTGCGGGGAACGGTGAC
VI-an	JBHJHL010000087.1	CGGATCGAGCGGCGCGCTGCTTTGCGCCGGATCGCCTCGGGCTGGATGCGCGAGATCGCAGGCGTGCGGCGAGAAGAAGGAAATTGACCGATGTTCGCTCATCGTCTATGTGGAAGCCGCGGTATCGTCAATAAATCCGCAGGGTTTTCGCCCCTCGCTCAGGCGGTTGGCGAAGACCTG	GTTGTGGTCACCCCGCACTTGAGGGGTGGCCGCGAC
VI-an	QPEN01000024.1	CGCTTTCGCTTGCGGCAGCTTATTCTTGCCTTGGAAAAAGCGCAGGATTCTTTAAAATAAAGCTTGCCAAACGCGCGAAAAAGTGCTCTATTCGCTCTTGCAAGACGGGTGATAATATCATTTTTGTGCGCTTGCGATGTGCTTTTTTTGTTTATTTTTAGATAAATAAGGAAAGTGCAA	ATTTCAGACCCCCAGCTTTTGCGCGGGGGCTGTTAC

## Sheet: Table S5. Strains
Bacteria strain	Genotype	Source
E. coli RL73 (BW25113 ΔCRISPR ΔLacOperon)	BW25113 ΔCRISPR ΔLacOperon	Leenay et al. 2016 (PMID: 27041224)
E. coli TOP10	F– mcrA Δ(mrr-hsdRMS-mcrBC) Φ80lacZΔM15 ΔlacX74 recA1 araD139 Δ(ara leu) 7697 galU galK rpsL (StrR) endA1 nupG	Invitrogen
Porphyromonas gingivalis ATCC 33277	WT	ATCC
NEB® Turbo Competent E. coli	F' proA+B+ lacIq ∆lacZM15 / fhuA2 ∆(lac-proAB) glnV galK16 galE15 R(zgb-210::Tn10)TetS endA1 thi-1 ∆(hsdS-mcrB)5	NEB
Escherichia phage MS2 DSM 13767	WT	DSMZ
