# Supplementary material for: A leader-repeat hairpin blocks extraneous CRISPR RNA production in diverse CRISPR-Cas13 systems
Source: EMBO J. 2026 Apr 2;45(10):3396–415. doi: 10.1038/s44318-026-00769-1 (PMC13187072; doi:10.1038/s44318-026-00769-1)
Supplement: Supplementary file 8 — Dataset EV2 [file 44318_2026_769_MOESM8_ESM.xlsx]

## Sheet: Dataset EV2 legend
Dataset EV2. Sequences of the leader and repeat from the subtypes VI-A/B/Bt/E/F/G/H/I and ancestral type VI CRISPR-Cas systems used to build the phylogenetic tree shown in Figure 2A.

## Sheet: Dataset EV2
Subtype	Genome accession number_coordinates_strand	Leader	Repeat
VI-A	CVRQ01000008-CRT_63968_64209-F	UGACAAUCUGAUGAAGGCUGAGGUUUAUAAGAUUGUAAAAUUUGUUCAGGAUAAUGAAAAGUAUAAGCCGUUCAAGUACACAUAAAAAGUGGGUCAACCUAGGCUUAUAUUGAAUAAAAUAAAGAAAGACAGUAUUUAUAAGCCUUUUGUGAAUAAUAAUAUAAACGGUUGACCCACUUUUUAAUAGUAAUAGGUUGAUUUAUGCGAAAAAAGAUGAUAAUCUGAUAUAGAAAGUAUUAUAUAUACUGUC	GUGAAUACAGCUCGAUAUAGUGAGCAAUAAG
VI-A	JQLU01000005-CRT_165890_166585-R	CAAUUGGUGGAACCACCUUCGGUUGCACGGUACACUUGGCUACGAGACACCGGUUGGUUACCGUAACCAGAGAUUGGCGCAGCGAAUCCUUGAUAAUGAGCUCGGAUGUGCUAACGCUAGCGAGGCAGUCUAACUUUAACUGUUAGCUCCUGCCGAAGAUCGUCACAUCCGAGGAGGCUCAUUGUCAAGGACAAUCGGAAUAGCAUACGGAAAGAAGUUCUGCACCUUAUAAAAUUUGUCAAAAAAACUG	UUGCCAUUCCAACCUCUAAAUGUAAGAGGACUAUAAC
VI-A	JQLU01000005-CRT_167721_168416-R	GUUGAAUCAGUAACACUUUUAGUUAAAAAAUAAGUUAAUUGGAAAAAGACGUUUCUUUUAAAAGAGACGUCUUUUUUAUUAGUCUAUCAGAACAUCUAUUUUAAACAUAAAAGUGGCAGACUGAGGUGAGUAUUGGCUAAGAUGAAUCGAUUUUAAACAAAAUAUAUCAGAAUUUACAGAGUGUUGUCCAUUUUUUAGUCAAAGAAAACAAGGAUUGAACCUUAGAGCUGUCUAUGAUACGAUAGAAGGG	UAUUAAAGACUACCUCUAAAUGUAAGAGGACUAUAAC
VI-A	JQLU01000005-CRT_2457705_2458400-F	AUUCGAUGUAUUAUCAAGUGGAGAAUAAAAUCAGUUAUAUUAUGUCGUUGUGAUUAGGCACAAGAACUAUGAGUCUGGGAAUCUAGGAUUGUAGCUUAAUUAAAUAAGUAACAAGUUAGAGAUAAGAUUUAUGUAGAGUCAUGGUUCUAUGUAGAUCUUAUUUUUUGAGAUAGUGGGUGUUUGUUGGCAGAUUUUUGGACAAGGAAAAAUGCGGUUGAAGGGUUGGGACAUAUGUGUUAUGGUAGAUAGG	UAUUAAAGACUACCCCUAAAUGUAAGGGGACUAUAAC
VI-A	JQLU01000005-CRT_2463585_2464280-F	CAGUUAAAUUUAGAUUUAUGAAACAAUUAGAAAAAUACCAAACGAGGAAUUUUAUUGAGAACUUAGUAAUAGAAAAUCCUGAAUUUAAAGUUUCGGAAAAAAUUGUGUUAAACUGGCACGAAGAAAAAGAAAAAAUUGCUGAUUUGGUAGAUAAGCGCACAAAACUACAUGAAGAGUGGGCAUCUAAGGCAAGAGAAAUUGAGGAAUAUAAUGAAAAAAUUAAAAAAAAUAAAUCCAAAAAACUUGAUAA	ACCAGCUGAAUUUGCAAAAUUUGCAGAGUAUAAAAU
VI-A	JONJ01000012-CRT_1521_2181-F	CUAUACGAUGUUAUGAAAAAUUUGUUUCGGGUCGAAAGUAGACACUCAAGGGUUGAAUGGAUUAAUAUGCUGGUUUAUAAUCAAACGAAACAAAUGCGGUAAGGUUUUGGGCCGAUAUGGCGUAAAUUCUAACGUUCUGAGCUUCGGAGAACAUAAAAUGUUGAGGAGAUUGUCUCUGACAUGGAUGAUGAUUUUUUCGGCCGAUAAAUGCCUAAAGACCCCGCAUAAUACCUGCCUUAUAAAGAGCAGG	GUUUGGAGAACAGCCCGAUAUAGAGGGCAAUAGAC
VI-A	DS499551-CRT_214777_215670-F	AAGACUUACUGCAAGGACUUUGUAAAAGCAUAUUGUACGCCUUUCGGAUAUAACCUUGUGAGAUAUAAAAACCUUACGAUAGACGGGCUGUUUGAUAAGAAUUACCCCGGAAAAGACGAUUCUGAUGAACAGAAAUAAUAUUAAUAUGUAAGUCGGUGCGCAAGGGUGAUUUUAUGAAUAAAUCUAUUGACAUUUGUACAAAAGUGAUAUAUAAUAAAGAUAAUUCAAAAUCACCUUUGUGUAUUUUGAG	GAACUACACCCGUGCAAAAUUGCAGGGGUCUAAAAC
VI-A	KB907524-CRT_79062_79427-F	GUUGCGGCGGAUAUUAUGUCGCUGGGCAGAUAUGCAAGAGUUAUGAAACAGCCGGGAUUUGAGCUUGACGGCGUGAGAUAUGACAGCAGUUUAUAUGACUAUAUUUCAAAAAAUUAUUCCGGCACGGCAGCAAGGUACGAAAAAUAGUAAAGGCAAUAUUUAAAGGUGAUUUUAUGAAUAAAUCUAUUGACAUUUGUACAAAAGUGAUAUAUAAUAAAGAUAAUUCAAAAUCACCUUUGUGUAUUUUGAG	GAACUACACCCGUGCAAAAUUGCAGGGGUCUAAAAC
VI-A	CVTD020000026-CRT_59561_59859-R	UGAUAAGCAAAAAGAGUGGAUAUGUAAUGGUAUUAAAGAGGAAGUGUAUGAUAAAAGUAUUUUAAAAUGUAUAGGUAAUUUAUUUAAAUUUGAUUAUGAAGACAAAAACAAAUCAAGUGCGAAUCCCAAGCACACAUAAAACUCGAAUCCCAUUUUAUGCGGGUUUGCGGGCUUACAAUUUAUCCCAAUCAGGGGUUUCGCACUUUUGCCUGCUCAAACCCGCUUGUAAUAAGGCUUUUUAAAUGCCGCA	GUAACAAUCCCCGUAGACAGGGGAACUGCAAC
VI-A	JQKK01000015-CRT_83618_84085-R	AAAAGAUGGACAGUGUGAGGGUAUACAAGCUUAACAAGGAUGUAAAUCAGGUUAUGGUAGGUAAGAAUCCCAUUUUGCAGAGAAAUCCGCAAUGCUGGAUAUGAUAUUUUGCUCCGCAUGGCAUAAAUACUGGAUUUAUGAGGUGUUUCCUCUAAAAACUAUUUAUAAAACUUUCAUAAUCCAGAAAGUUUAUUUCUGCUCCGCAAAAUGGUAAAAUAGACCAUGUAAAUAAAGCUCUACAGAAGGUAGG	GUAUUGAGAAAAGCCAGAUAUAGUUGGCAAUAGAC
VI-A	AUJT01000030-CRT_12861_13319-R	GAAUUAUUUUCCUUAUCCAAUAUUGUUUUUCUUUAAGAACACUUUUAAUUCUACCAUCAUCUUCAUCACAGGUCACUAUUCCUGCCAUGCUCUUUAACCUUUCUUUUACCUUUUUAUCAAGUCUAUCUUAUAUCCUCAUAAAGUUCCAAAAUUAGGCAAAAAGUAUCAUUCUAACAACUCCUAUAUUUACACAAAAAACCGAUAAACACUGACUUCAACAAAUUAGUCAAUGUUUAUCGGUUAUAUUUAU	ACAUCUCUAUAACUAUGUCGGGCUAUUCUCAAAAC
VI-A	AUJT01000030-CRT_24932_25390-R	GAUACUGCAAGUAAAAAGAUCACUUUUACCGGCAGCAAUUUAACAGGCAGCUAUACGGUAAAAAAUUGAACAUGAAAUCUGAACAGUAAAAAGGGUCGCCCCCGGAUGUUUUUGUCAUCCGUGGGGCGACCUUUUUUUGUUAAUUCAAAUCAACAGAUCAGCAUUUCAUUAAAUACGCCUUUCCAUUCUUUUUUCAUUUUGUUUUUCGGCACAUAAUAGGUCAUUUUCUGCACUGUGACGAGAACUAUAU	CUCUCACACCCUCUAUAUCGGGCUGUUUUCAUAAC
VI-A	ATWC01000054-CRT_48_289-R	GUAGAAGAAAUCGUGGGAAGGGAGGUAGAGGUAAUAAUCGAAUGAUCCUUUAUAAUAGCAUUCCAACCAAAAUGGUAAUAAUUGAAUGUCCCUUAAACCCAGUAAAAUCGUUAAAACGUGGCGCACCUCGAUUUUACUGGUUUUGUGGACGUUUUUUGGUGAAAAUAGUAUAAUAAAAGUAUAAAUUUUAAAAACAACACGCAAAGUGCCUCGGGAGCCCUUGAAAAUAGUGGCUUGUAGAGGACGGUGU	UGAUGAGAAGAGCCCAAGAUAGAGGGCAAUAAC
VI-A	KB890278-CRT_34127_34365-R	UCAAUCCGUUCCAUUAUCCUGACAGAAGAUCAGUUUCAAAAAAUGAAGGUACUUGCAGGAGAAGUGACAAUGGGAGAAAAAAUUUCACAAAACAAAAUAUUGGAAUUUUGAAAAAUCAAAAAAUAUGGUAUAAUAGUAUAGGGUGGUUCUAUAUUAUUAAUAAAGAGAAAAAUAGGAUUGAAAGUAUUGAAAAUAAAGACAAAAUAGAAAAAUUAGAAAUAAAUAUCUCAUCAGCAAGAAAUUAGGAUGG	GAUAUAGACCACCCCAAUAUCGAAGGGGACUAAAACUA
VI-A	KI271421-CRT_64094_64331-R	UUCCAGAAAAUUCAUCAGUAAGAACAUUAAUUCUAACAGAAGAUCAAUUCAAAAAAAUGAAAAUCUUAUCUGGAGAAAUAACUAUCGGAGAAAAGAUCAUAAGAAAAGAAACAAAAAUUUUGGAAUAUUAGUUUGCAUUAUGAGAAAAAUAUGGUAAAAUAAAUUAAAGGGGUAAUCUAAAUCAGUAAAAAAACAAUAAAUAAUCAAAUAUUAAAAUAAAAAGUAACAUAUUAUCCCAUAAUUUGGAUGG	GAUUUAGACUACCCUAAAAACGAAGGGGACUAAAAC
VI-A	JNFB01000012-CRT_169601_169890-F	CGGCAUAUUGAAAGGAUUGCAGAUGCUCUAGAAAUUGAUGACAUACGGGAGAUAAUAAGUAUAGAAUCUUAUUAAUGAAGGUUUAAGGUGGAGAUAUUAUGCGCAGAGGAAUUGACAGUGGGAAAAUUAGACAUGUAGAGGCAAUUCUGUAUUCUGAGUUGUCUCUUAAUUUAUGAAAAAAUAAUUAUGUUUUGGUAAUCUGUCAAGAUGCAGAUCCAUUAAUAAUCUGGUAUAGUUAUGUUGUUGCAAG	UGAAUAUAUUACCUCAAAAUAAAAGAGGACUAAAAC
VI-A	AODJ01000004-CRT_46100_46318-F	UUAGAUAGACAUGGUAUGAGCGUCGUAUUUGCUAACUUGAAAGAAAAUAAACAUAGGUUGGUGAUAAAAAGCUUAGAGCCAAAAAAAUUGAGACAUCUAGGUGAGAAAAAAAUCGAUAAUGGUUAUAUAGAAACAAAUCAAGUUUCAGAAGAGUAUUGUGGUAUAGUAAAGAGACUAUUAGAAAUUUGAUAUAGAAUGUUGCAGUUAAUUUCAAAAUGAAAUUGGAUGGGAGAAUGCAAUUUCAUUUUGC	UAUUAAAAAAUACCUCAAAACAGAAGAGGACUAAAAC
VI-A	CP002345-CRT_223974_225657-R	AAUGCCGACCAUAAACUGAAGGUAGAAAGUCUGGAACCCAAGAAAAUCUACCAUUUGGGGUCGAGUGCCAAAGACAAACCGGAAUAUCAAUACUGCACUAAUCAGGUAAUGAUGGCUUAUUGCAAUAUGUGCCGCAGCUUAUUAGAAAUGAAAAAAUAGCAGAUGGGAUUGUAUAUACGCUGUAUUAUCGUAGCUUUGCAUAGCUUUUAAGCGUAAAAGUAGUUAGGUUACUGAUAAAUACAGAUACUAU	CUUGUGGAUUAUCCCAAUAUUGAAGGGAACUAAAAC
VI-A	AYPR01000020-CRT_464125_464435-F	CAGCGCAAGAUCGCGCAGAGAUGCGGUGGCCCCUUGGGCAAAGGUGGCGAUGGUGACGCCGUCACCCCCCGCCGCGCCGCCGUUUUGCUGGACCUUGAGCCAUGAGGCCUGCAGGGUCUCAUAUUCCGUGGCCUUGAAAAACAGGUCCAUCUUGCCCCCGCCACAUCUUCCGUGUCCUGCGCCCCGUUGCGCCAGACUGCCGCCGAAGUCCAGCCGGUGCAACCUUGCUGUUGCCGCACCUCCGUUUGCA	UUGGGUUCCCGCCGUCAUCUUGGCGGUGAUGUGAGGC
VI-A	ACOK01000100-CRT_6455_6686-F	AUGUAAAGGAUGUUGUCAAGGCUCUGAAUGCUCCAUUUGGCUACAAUAUCCCUCGUUUCAAGAAUCUCAGCAUAGAUGCACUUUUUGACCGCAACGAAAUAAAGAAGAAUGACGGCGAGAAAAAAUCCGAUGAUUGACAAACAGCCGAAACUAUGAUAUAAUGCAAUUAAAUCAAAGUGAUGUGCAAGGCAUUUUACUUCGUCUUGUGCAGGAUCACCAAAUAAAUAUUUGCUGAUUUGUAUACUUUGAG	GAACUAUAGUAGUGUGAAUUUACACUACUCUAAAAC
VI-B	KE993153-CRT_247040_247273-F	GCAUCACUCGUUUCGGAAGAAGAAUAUGAGUUUCUUGUCCAUAUUCGUAAUAAGUCUGCUCAUAAUCAAUUCCCUGACUUGGAAAUUGGGAAGCUGCCCCCGAACGUUACAUCUGGUUUUUGCGAAUGUAUAUGGAGUAAAUAUAAAGCAAUAAUUUGUCGAAUCAUUCCUUUUAUAGAUCCCGAAAGAAGAUUUUUUGGGAAACUUUUGGAGCAGAAAUAAUUAACCAGUAAUAGGUUAGGAAAGUUUU	GUUGUGGAUGCCACUAGUUUGAGUGGUAUAGACAAC
VI-B	CP011996-CRT_1737627_1738389-R	GAGAAGCCAUCGCACUGAAGAAGCGAACGUUGAACUUUUGAGUGCGAACCGGCAGGAGCACAGGAAUGAUUUUUUGAGAGAAAAUAGCAUAAACCCGACCGUAGAGAGUCAUUUUUUCAAUCCUAAAAUCCCACUAAAAUGAUGAUGACAGACUGUUUUUCGCCGGCUUGCAGUGGCUCCAAAGCCUUACCGUCACUCACUUUCUGUGGAAUGAUGACUUCUCAAUCGGUUUCAAAUUCGAUGGGGGUAG	GUUGGAUCUACCCUCUAUUCGAAGGGUACACACAAC
VI-B	NZ_CP022387-CRT_533603_534034-R	GAAGCAACCGAUUUAGAACAAAAAGCUUUUGUUUUAACCUAUAUUCGUAAUAAAUUUGCACACAAUCAGUUGCCUAAAAGAGAAUUUUGGGACUAUUGUCAAGAAAAAUACGGCAAAAUAGAAAAAGAAAAAACCUAUGCCGAGUACUUUUCCGAGAUAUUUAAAAGGGAAAAAGAAGCACUGAUAAAGUAAAAUAUAGGAUAUUACACUCCUGAUAGACAGUUUUAUACACUCAUUUUUUGGCAUUGAG	GUUGGAACUGCUCUCAUUUUGGAGGGUAAUCACAAC
VI-B	KI259168-CRT_5697_5931-R	GCUGCUCACAACCAAUUUCCCUGCGCUGCAGAAAUGCCUCUUAUUUACCGAGAUGUGAGUGCAAAGGUCGGUAGCAUUGAGGGAUCUUCUGCCAAAGAUCUGCCGGAAGGUAGUUCUCUGGUAGAUUCAUUAUGGAAAAAAUACGAAAUGAUAAUUCGGAAAAUUCUUCCGAUUCUCGACCAUGAAAAUAGAUUUUUUGGAAAGCUUUUGAAUAAUAUGUCUCAACCUAUCAAUGACUUAUAAAGGGUCG	GUUGGGAAUACCCUUAGUUAGAAGGGUGGAGACAAC
VI-B	BAKF01000019-CRT_38812_39179-R	AUUCAAAUAUAGAACCCUUGUUCAUAAACUUCUGCUUGCUGAAAAGAACAACCCUGAUGAGAAAAUAAUGAUAAGUAAACAAGAGAUUGCAAAGAGUAUGAUAGAAAUUCAUCAGAGUCUCUCAAUACAAAUCAGAAACGAUAUAAAUUUAAAAAAACGAGAUUUAUGUUUAAAUAGUGAGAAUACAUAAGAAGAAUAUUAGAAAAGAAAGAAAUAAAAUAUAUAAUAAUCAGACAGUUAGGUUAGGUAU	GUUGUAUCUGCCUUCUGUUUGAAAGGUAAAAACAAC
VI-B	AWET01000045-CRT_36703_37133-R	UUUGAAUAUAGAAGUCUCGUCUAUGGGCUGUUGCUUACCGAAAAGGACAAUCCCAAAGAUAAGAUAAUAAUAAAGAACCUGAAACUUGCAAAGAGAAUGAUAGAAAUCCAUCAAAAUCUCUCAAUAAAAAUCAGAGAAGCUAUCAAUUUACAGCAACGGGAUUUACAUUUCAAAUAAUCUGAAAGAAAAGAAUUUAUAUUGAAAAAGAAAGGGACAAAGCAUAUUAGAAUCAGGCAUUUAAGUCAUUUGU	GUUGCAUCUGCCUUCUAUUUGAGAGGCACAAACAAC
VI-B	ATMK01000017-CRT_51766_52257-R	UAUUCGAAUAUAGAAGUCUUGUCUAUGGACUGUUGCUAACUGCGAAGGACAAGCCCGACGAAACGAUAGAAAUAAAGAAUGAGAAGCUUGCAAAGAGAAUGAUAGAAAUUCAUCAGAGCCUCUCAAUACAAAUCAGAAAAGAUAUAAAUUUAAAACAACGAGAUUUACAAUUCGAUAGUUAGAAUGCGUAAAAUGGGUGGUGGAAAGAAAGGAACAAAACAUAUAAGAAUCAGAUAGUUAGGUUAGGUGC	GUUGCAUCUGCCUGCUGUUUGCAAGGUAAAAACAAC
VI-B	JHUW01000010-CRT_72253_72779-F	UUACAAUGUUUCCCGGUGAGUUGGCUCCACCAUUGCCAGAAUCUCCAGAUAUUCAUGAUGACUACUGGGAUAAUCAUGUAUUUGUAGAGCCAGAAUCUUAGAAUUAUACGUAUUUUGUGAUCUUUGACAUGUUGAUACCUCGAAAUUAGGUGUGAGUUAUUGUGGCAAAUAAUCCGCUAUAAUUAAGAGUUAAUUAUUUAAGAAUAAUAUUAUGUCCAACCGACUUCUUCAAAGUCCUAUAAACAGGGUU	GUUGUAGAAGCUUAUCGUUUGGAUAGGUAUGACAAC
VI-B	CP003222-CRT_1679967_1680625-F	UUUGUCCCAAAAAAAGAAGAAGAAUACUUUGCGACCUAUUUCAACCGAGUUUUUGAAACCAUAACAAAAGAAUUAUGGGAAAACAAAGAGAAAAAAGAUAAAACACAGGUCUAAAUACAAUUGCUCUUUGACAUUUUAAAUUAGGAUUAAAAAAAUGACUACAUUUGCAGUGAUUAAAACAAAAAAAGUUCAUUUUUUAGUAUAAAAAAUUGUAGUAAUCCCUUACUAUGAGAGGCUUACCAGCGUUUAG	GUUGGGAAAGCCCUUAUUUUGAAGGGUAUCUACAAC
VI-B	GG739967-CRT_8454_9080-F	UUUCCGAAUAUAGAAAUAUUGUUUAUGGUUUCAUGCUUUCCGCCCAAAACAAUCCCCAAGAAACAAUAAGAAUAACUAAUAGAGAGUCUGUAGAACGAAUAAAAAAGAUUCACCAAAACCUCUCGAUAGAAAUCAGACAAGCAAUCAAUCUGAAAAAACGAGAUUUAAGAUUUUAAUAAAUAAAAAGUGAGGAAGUAUAACCUAAAAAAUAAAGAAAAUAGAUUGGAAAUGAGUCGUUUACUAAAUAUCA	GUUGCAUCUGCCUUCUUUUUGAAAGGUAAAAACAAC
VI-B	CP013690-CRT_4175953_4176659-F	CUCACAACCAACUGCCGAUUAAGGAGUUCUUUGAUUUCUGUGAAAAUAAUUAUAGAUCGAUUAGUGAUAAUGAAUACUAUGCUGAGUAUUAUAUGGAGAUAUUCAGAUCUAUUAAAGAGAAAUAUGCAAACUAGGAUGAAAAAAUAGUAUUUAAAAGAAAUAAUAUAAGAAGAGAUAAGCCUUUUUUUAGAAGUAUAAAAGGCAUUGCACCCUAGUAAAUAUAGUACAUCUGACCUCUGCAAAUGUAGAG	GUUGGUACUGUACACGUUUUUGGUGUGCAAUCACAAC
VI-B	JXQL01000055-CRT_46046_47069-R	GUUGAGAUAAAGGCUUUGCCUGAAAUUGCCAUGAGCAUAAAGAAAGCAUUCGGAGAAUAUGCCAUCAUGAAAUAGUUCCAUCCUCUGGUGUCAUCAGAUAUAUGAUGGCACCGGAGGAGGAAAAUAACAGUACUUAUUUUGGCAAAACAUAAAAUAUUCCUAUUUUUGCAUAACCAUAACAUUCAAAUAUUUCAUUUAUGAAAACAAAAUCAAUUAAAAACAUUGAUUAUAAGGAUGUUAUCGAUUAUAG	GUUGUGGAAGGUCCAGUUUUGAGGGGCUAUUACAAC
VI-B	NZ_CP034930-CRT_2029219_2029452-F	UAACUAUAGCCUUUAUGCCUUUUACAUACAGCAUAGCAGAAGGUAUCGUAUACGGAAUGCUUAGUUAUAUGUUACUCAAAGUAUUUACAGGAAAAUACAAAGAAGUAACUCCGACUGUUUAUGUAGUUUCUAUUUUAUUUUUUGUGAAAAUAGUAAUGGAUGCUUCACAUAUAUUGGGAUGAAAAAUAAUUAGUGUAUAUGUAAGGGACUAAUCAUAUUCCGUCAUACCAAUUACCACCGUGCCAAUUUC	GUUGGGAAUGGUCUAUAUUUGAAGGCUAAUCACAAC
VI-B	CP011996-CRT_1738390_1738650-R_Porphyromonas_gingivalis_AJW4	GAGAAGCCAUCGCACUGAAGAAGCGAACGUUGAACUUUUGAGUGCGAACCGGCAGGAGCACAGGAAUGAUUUUUUGAGAGAAAAUAGCAUAAACCCGACCGUAGAGAGUCAUUUUUUCAAUCCUAAAAUCCCACUAAAAUGAUGAUGACAGACUGUUUUUCGCCGGCUUGCAGUGGCUCCAAAGCCUUACCGUCACUCACUUUCUGUGGAAUGAUGACUUCUCAAUCGGUUUCAAAUUCGAUGGGGGUAG	GUUGGAUCUACCCUCUAUUCGAAGGGUACACACAAC
VI-B	JTLD01000029-CRT_34460_34957-F	CUUCCCGAAGGAGGCCAGCGAGGCCGUGGAGUAUAUUAGGCGUACAAAGGAGGUAAGGGAGCAACGUAGAGAGGAGCUUAUGGCUAAUAGCUCGCAGUAAGAGAGGUGCUACAAGGAGGCGCACCUCCCUUCGCCUAAUAGGGGGUAUACUUGCUGUAGCUUACCCGUAUGGGGUUGAAUUUGUGGAUGUGAUAGCUCCCUUUGUAAGGGAAAUAUGGCUGCUUUUUAGGUUCUAUUGUACUCAUCGCCU	GCUGUUAUAUCCUUACCUUUGUAAGGGAAGUACAGC
VI-B	JPOS01000018-CRT_181007_182053-F	ACUACGACAGAAAGAGGGCAAGUACAGUUCCAUUUGUACUUGCCCUCUUUUUUUGAGUUCAACUAAUUGGUACUCUCGCUUCCUGCUUUCUUAACCGUUGCGAAACUAUCCCAGAUUGGUCGAAUCUGGAAUUGCGAUUUGACCUAUUCUGGUAUACAUCUCCCGUCAAACCUUUCUGAAGACUCAGGACCCGAACCCAAAGUCCCAUCUUUCCUUUUCAGAAUACCCCGACGAUCAAGACAAUAUUACU	GUCCUAGUCACUCCUCAAACCGGGAGCCUAUCGGAC
VI-B	KB291002-CRT_18856_19352-F	UCAAAAGAAGUGGCAGAUUCGCUUUUCAAAUAUCGCCAUAUUGUAUUUGGAUUGUUACAAGUCUUCUCAAAUUACGAUGAAAAUGAGGUGCAACUAAAGAAUACUCAGGCAGUAGAAAAUAUGAAGAAAAACUUUCAACAACUCUCGCCUGAAAUCAGAAAAUCUCUCCAUUUACAUCGUCGCGAUCUGCUUUUUUCUUAAAUAAAAAUGCUAAGAAACACCCAUAAAAUGGGAGGAAAACAAACAAUCU	GUUGUGUCUACCUCCUUUUUGAGGGGUAAAAACAAC
VI-BtA	DAOTBP010000051.1	GAAGAGTTTGAGGCGACACCTTCTCAATGGCGGGATTTTGAAAGACGAATGTCGGAATATCTGAATAAGGAAAAAAGAGAAAAACCGAAGAAAAAGAAGAGATAAAACGTGGTTTCCCCCTTGTTTTTGCCGAAAGAAATGGGTATAACTTGTTTAGAACTCGTACCTTGCAGAACGGG	GTTGGAGCAGCCCCCGTTTTGTGGGGTAATCACAAC
VI-BtA	JBBAEH010000034.1	AGTTTTTCTCGAGTGATGAGGATAGAAAGGTTTTTGAGAAATGTATGCCGGTTGTAGATGACAAAAAGAAATTTGGCAAAAAAAATAATAGAATGTATGGTAAGAAAGGGTGAAAAAGCCCATTTTTTTGAAGCGAAAAGGATTGTAACTTTATTTAAGATAAGACCTTGCGAACGAAA	GCTGGAGCAGCCCTCGATTTGCAGGGTAATCACAGC
VI-BtA	JAFGGH010000039.1	GCAAAAGATGAGCAATGGAAGGTTTTTGAGGGATATTTGTCTTGTTTTATGATTGACCGACCAAAAGGGGAAAAAAATAAAAAACGATATAACGGCAATAAAAAATGACAGCAATTTGTGTTTTTTTTCAACTTAAAATGCTTATAACTATATTTGAGATAATACCTTGCAAAGGGTCTG	GCTGGAGCAGCCCTCGATTTGCAGGGTAATCACAGC
VI-BtA	QNBS01000103.1	GAGCGTTTTTCCATCATCATTTAAAGTTTGTGATAGATGAATTTGGGTTGTTTAGTGATGTTATGAAGAAATATGGAATTGAAAAGGAGTGGAAGTTTCCTGTTAAATGAGGACGTTGGTATGGTTTTTGGAAAGTGTTTTCGTTATAAGCGTTTGCGAGTAAAATGGTTACGAAAGTG	GCTGGAGCAGCCCCCGATTTGTGGGGTGATTACAGC
VI-BtA	JAFGCA010000565.1	CATTATCATCTGGAGTTTGAGCCTACCGAGTGGGCTGAATTTCGCGAGATTATGAAAAGGGAGGGATTCGATACTGCAAAGAAAAGGAAAAGCACAAGGAAAAAATGAGCGCGAAAGGGCGGCTTTTCTCAGCATGTTCTGTTTGTTACTATATTGAAGACAAGAACTTACGCGAGATA	GCTGAAGCAACCCTGGTTTTGCGGGGTGATTACAGC
VI-BtB	JBEKRK010000001.1	ACGCAAGAAATAAATCACTGCATAGTGAAATACCGGAAGGGACAAGCTTTGGTAAAGCAAAACTATTGATAAATGAATTGAAAAAATGATAATAATCGCAGATGGAAAATAATTTAGATGTGTTTTTTATGAATGAATTAAGATATAATTGTTTGTTACAAAAAAGATTAAGAGAAAGC	GCTGTGATAGGCCTCGATTTGTGGGGCAGTAACAGC
VI-E	JACONL010000003.1	GAAAAAACGCCGCCAGCAAAAAAGGCGTCAACATATCCATCAACGTCCTGTCCAGCACTCAGGGAAGGGAAAGGGGAGCAAAAAACACAAAAAAACGAGATAAAGGATGTTGACAATGTCATTTTTTATTCCTACAATGGCGATGAAGCTGTTGCTCGTCACAGGGTTCGAAGCCATGC	GCTGAAGACGCCCTGTCTATGACGGGCATGTCAGC
VI-E	JAPPLY010000064.1	AGTGTTTATAAACAGATAGAACAAGGAGATAAATATAAAAAGCACTCTCAAAAAAGTAGAGCTAGAAAGAAAAGACTAAACAAACAAAAAAGAAACTATGAAAAAGCACCAATTTTTGATCATTTTTCTGGAGCTAAAAATTGAAAATATTTTGTACTTATAGTAATTTATCAACGATAT	GTTGGAGACACCCTCATAATTAGGGGGTATGCCAGC
VI-F	JAQIBQ010000188.1	AAAGATGGGATTAAAAAACGAAGAGATGCAGAAAATAGGTATTTTACCGAACTGATATTAAAATAGCGATAAGATTAAAAAACGGAGGTTTTTAACCCACGTACCAACAATATTTCCTGATTTTTTGTAACGAAAAACCAGGTTTACCCATTAAAATAAAGGAACTTACAGCCTTAAGG	GTTGTAACTGCCCTTTGTTTGAAGGGTAAAAACAAC
VI-F	DATCKI010000088.1	AAATGCAAAATCTATATGTGATAAATTCATAAGGATACTTCATTCTGATCTATATAGAAGAGATAATAGAAAGACTGATAATGAAAAAAATATCGAGTTCTGCAACAATTATTTCCTGAAAGTTATTAAACGTGTATGACATCTATCCCTACTCAATTTCAAGAGCTTACAACTAATAA	GTTGTAACTGCTCTTAGTTTGAAGGGTAAACACAAC
VI-F	NZ_JAARML010000005.1	TTTGCCATAAGCACAATAGCAAATTTTTACAGGCGCAAAATGGTAGGCAGAATATTTGGCAATTATGTTATTGCATTGAAAACCTAACTCTGTACTCTATATGTTTCACATAAGAGGTGCATTTTTATATCGTAAAATGCGATATAACCAATTTATTTAAAAGCAGTTCTGCAAATGCT	GTTGTAACTGCTCTTTGTTTGAAGGGTAAAAACAAC
VI-F	JAISNP010000093.1	AAAACAATGTTGTGAAATTTAAAAACTCCCATACCGCCGTCAATCTGTTGGAATTGCATAATAATATGGCAAATATGCTGCGACTGGAAATGATTACATTTTTCAATACCGACCCGCAGGAAAATGCGTAATGATTGTATATGATTTAATATCAACTTGCTCTTTGACATC	GTTGAAAGCGTAACTTCCCTCTATTTGGAGGGTAAAAAC
VI-F	NZ_CAUSQV010000008.1	TCGTAGCATTCCAGATGAGGAGCGTGCTGTCTTGCATAAGCTGTATGAAATTCAAAGGAAAGGAGGTAATCCTAAAGAGCATGCAGAAAAAGAGAATAAGTATTTTGATAGAATACTACAGGAAATAAGAAGTAGGAGAGAAGAAGATAAGACTTAATGATGATAGGCATTTCAAATAC	ATTATAAATGCCCTTTGTTTGAAGGGTAAAAACAAC
VI-F	JAAXXA010000379.1	TCAAAATGTGATATTAGGCAAATAATTATTTTTATAAAGTGTGTTTGAAAATTATTGAAGAGTTTAAAAATTATATTTAAAAATTTGTGGAAATTAAAATTGTTCATTGAAATATTGAGAATATTTAATAATACAAAATGATACTTTACCCTTAATTTAACAAGGCATACAGCATATTAT	GTTGTAACTGCCTTTATTTTGAAGGGTAAACACAAC
VI-F	NZ_FRAA01000007.1	TCGATAGAAAAGATGATAAAAAAGAACGGCTAAGCAAAGCCCGCGAGCGCTACTTTGAACAAATAAATTAGAACCTGATTAAATTCGCTCTTTGACCAACTGATCATGCAAAGCATTTGCTGTTTCCTAATACTGGAACGGCTTTACCCTGATGAAAAACAGGGAGTTGACACGACATGG	GTTGTGACTGCTCTTATTATGAAGGGTAAAAACAAC
VI-F	NZ_AP029022.1	ATAGCAAAAAAATACTACCCAAATAATTTTGAAGTTTCATAGAATACGCTCTTTGACATCTTCGAGAAACCAAAAAAAGCTAATTTTGCAGATAAGATAAAGAAATTTGCCATGTTTTCAGGATTCTGAAAACAGGATTTACACTCCCATAAAATGGGCATTTCGCACCCCAAGATTGAG	GTTGTAACTGCTCTCAATTTTGGAGGGTAAACACAAC
VI-F	RDZG01000092.1	CTGTTTGACCATTGTTATGACAGAAACAACAAAGCTAAAACAGAAATCGAAAAGAGAAGGAAGCTAGAAGATGCCATAAATAAATATTGGCAAAAAGAAGTTAAAAAATACTTAATATAAATAAATTTAAAAATACTTTTACTCGCAAACCATTGCATCACAACAGATTGTATAAATCAT	GTTGAGACTGCTCTGATTTTGCAGGGTAAAAACAAC
VI-F	NZ_BMYF01000020.1	TGAAGATAAAATGTTTGAAGATTTAATTAAATAGATATTTAAATAAAACCGCTCTTTGACATCATGAAGCTTACAATCCAAAAAATGACAATTTTCGTAACAAAATAGAAGAGATTTGCCTGTTTTTAATTGCTGAAAATGGGCTTTACCCTATCATTATTAATGCTTTACAACTATTAT	GTTGTAACTGCCTTTTGTTTGAAGGGTAAACACAAC
VI-F	JAQVFJ010000049.1	GTTAAAACCTATAAAAGCTGTTTGTGATGTTTTTTTAGAAACCATACATAATGATTATTTTAATTCATATTCAAAAGGGAATAAAAGAGAAAATGCAGAAAACAGATACTTTCAATACAAAATTAAATACAGAAAAACACTATCAAAATAATCATATAGAGAACTTTAATGATTAGTAG	GTTGTAACTGCCCTTCGTTTGAAAGGTAAAAACAAC
VI-F	NC_014734.1	AGTTCACAACGATTATTTTAGCAAAGAAGGTGATGGAAAAAAGAAACGTGAAGCTGCCGGGCAAAAGTATTTTGAAAATATAATCTCTGCTAAGTAAAGACTATTTTGAATCAACCCACTAATACCCTTCATTTAAATGGTAGACATGACTCATAATAACTTCCGTAAATGCAAGAACCT	GTTGTAAGTGCCATTCGTTTGAAAGGCAGAAACAAC
VI-F	NZ_DAMCLZ010000006.1	ATCAATCTTTAAAATAATTATAGTAATTTTGGACTACTTTTTGCTAGTAAAAAATAAATTGGAGAAAGAAATAGGATAGAAAAAAACGTTATAAAAGGAAGATTTTAGAACAATATTTGTCGATTTTTTTAACCAAAAATCGTTTACACTTCTCATTATATAAGGCTTTGCAACTTTGAG	GTTGTAACAACCCTTATTTTGAAAGGTAATCACAAC
VI-F	NZ_JAZHOM010000005.1	TATATTGACTCAATGATAAAATCAAAAGCAACAACATTATAAAACCACTCAAGCTCTTTGACAAACTGAATTAGAATTAAAAAAATGGCTATTTTTGCACACTAACTAGTAAAAAAGTTCATTTTTTTTTCTTGAAAATATATCAAAATCCCTGATGAATACTGGCTTTACTCGATTGAG	GTTGTGAAAGCCCTTATTTTGAAGGGTAAATACAAC
VI-F	JAWKLK010000001.1	CTACTCCTACGATTGAGGAGTTAATAAGACGCAGCCTTTTTTGTACTTTTGCTGTAAAATGTTCTTTGACAGGGTGGAAAAAATGAAGCAGGTACTTAAGACTAGTTGTATTTTTGCGCAAATTTTGTATTGTAAATTTTTTTATAAAGATATGTGCTACAATGTATTAGATGATAGTAC	GTTGTAGCTGCCTACAGTTTGGTAGGTAAAAACAAC
VI-F	JBKECD010000110.1	TGAGGGCTATCTGTTTGAGAAGATATGCAGCAAGCTATTTATGGCGAGAAAACCCAAAAGAGGGCGACGATAGGATAAAAAAAATGCCTACTTTTGTGTCAAAACCAAACCAAATGAGGCATTTTTTCAACGTAAAAGTGGGCTTCAGCCCAGTGTTCATAAGGTTTGCGAAAGTTCGT	GTTGTTAGTGCCCTCGATTTTGAGGGTAGATACAAC
VI-F	NZ_RQYI01000010.1	TTCTTAGAAAGTGTTCATAATTCTTTATTTCAATATAAAATAAAAAACAAAGAAGAAAGAATTGCTACTGCACAAAGAGAATATATCAATCAAGTCATCAAAAAATATATTCAGCCTCTGCAAAGAAGAATACACTAATAGCATGCAATATTATGATTGCAAGAACAAAAGAATAAGCAT	GTTGTCAGTGCCCCGTTTTTGAGGGGTCGAAACAAC
VI-G	JAFPUY010000155.1	GCAGAACGTGCGGGTTTCCACCAATGGCGTCGTTGGATCTGCGCGCGCAAAACCAGAGGATTTCCTTGTCCTGGGTTAACACGCGAGAAGGAATTTATGATAAAATGTCAAAAACAACGACAGGAAGGCGATTAGTTTGCCTTGCAAATAGGCCTTCTCCTGTCGTCTAGAGAAATCTAG	GTTGTGAAAGGCCGCCGAGATGGCGGTTCAAGCAAC
VI-G	JAFQYH010000430.1	GAATGTTCATGTGGTAGTAGATGGCGAGCCGCGTCCGCCGCGCGCAAAACCAGAAGATTTTCTTGTGTTTGGATAGGACGGGAAGTCCAGATTATGGTATAATACATGTGTTTCTTCGATGGGGCGACAGTGAATTCACCCAATGAATACGCTGTTTCCCTGTCGGCTAGAGAAATCTAG	GTTGTGAAAGGCCACCGAAATGGTGGTTCAAGCAAC
VI-G	JAFTUS010000147.1	TTTATTGATCAGAAAAACATTGCTTCTCCGGAACCACCAACGCCTTGGAAAATTATATAAAAAAACTTGATTTTTCATAAAAATATGCTATATTTATAAAGTAAGGATATGAAAAGCTTGCTCATTTTTGACAAGTTTATTGTTGCAACACGTTATCATTGTTCGTGTTGCAACTTTCAT	GCTGTGGATTGATACCGCAATGGTATTGTGAACAGC
VI-G	DPDG01000045.1	CTTTTCGGAAGTCGCTTCAAGTGCGGGATTCAATCCCTGAATCTCTGCCGAAAATTCCGGATCCGTGGTTGATTTTTTAAAAAAAAGGGTTATTTTAAGAAAGAGACTCAGCTCAATGGAGTCTTTTTTAAGATTCTTTTATTCGGAATTCATTTATTATGAACCGGATAAATGGTATCT	GCTGTGAATCCCCCCTGAATTGGCGTGGTGAACAGC
VI-G	JAGBYD010000590.1	AAGAAAATACAACCTCCGGAAAAACCATGTCCCTGGATCATTTTGTAGAAAAAGAACGTATAAAATCGGATTTGAATTTTTTATGAATGAATGATATAATATCGGATCATCCGGGAAACCGGTAAAATAACAGGATTTTATTTATAAATACATGTAAATGATCCTGTTATAAAATTTCT	GTTGTAGAAACACCTCGAAATGAGGTCGAAAACAAC
VI-G	JBAWXM010000010.1	TGTTTTTCCGTGATGGAAAATCTGAAAACGCGCCGGAAAAACCAGAACCGTTTTTTATTTTTTGATTTCCTTTTTTGAGAAATGGCGCTATTATAACAGTTAAGCCGTGCGTCAAAAACTGCTTTTTTTTTATCACCAACAGGTGGATGTCTTTTAATTACAACGAGTTTCGTTGTATCT	GCTGTGAATGATTTCCGAAATGGAAGTTGGAACAGC
VI-G	NZ_PQSP01000001.1	CCATAAACCTGTGACCAGTCGCATTGAAAACAAAAGCGTGAGTTGTTATGTTTTTGAGCGCCCTGCCCTTTAAAGGATGAGATCATGAATATCTCCTCAAAAAACCATGGGCAGACAACCATTTTGAACATGCGCACAACACAAAACCGTACAATGAAACAAATGCTTACAGCAACCCT	GGTCCAGTAGCCTCTGATTTGAGAGGTAACCGGAGC
VI-G	JAGAMX010000067.1	GGAAATCACCTCCTGATCCGTGGAGTATTTACTGAGTTTACCATCTCTTTTTCAGTTATTTCTCAATTTGATTTTTTGAATTTTGGGAGTATAGTAAAACATCCTGATGGTTTTTTAACCATTTTTTTAGAATTGAAAATATATAAATAATTGCAACCAATATAGGTTGCAAATGAACC	GCTGTAAACATCCTGTGAAATGCAGGGTCGAACAGC
VI-H	JAHBTQ010000012.1	GGCGCGCAACCCCTGTGTGCCAGCCAACCCATGCCTCACAGAAGCCGGTAGTTTGAAACTGCCTTATACAAGTGCCATTTGCATATTGCTCGATAGCGCCCACTGCCTTACTTCGTTAGAACTGGCATACTTTTGGAAATCTCGAGAAATCGGGAGTTGCGGAATCTTTGATAAACCAA	GTTGTGACAGGCCTAATTTTGCAAGGCCGCAACAAC
VI-I	DMBU01000058.1	GCGTAATCATGCATTACATGCTAAAATACCTGATAAAGATTGGACTTACAAACAAAAACTAAATGATAACAGGATTCAAAAAATGCTATACATAACTCTCGAAAAACTGGAAAAGTATGAAAAAAAGAATGCTTATTACGAATCCAAGGTTTTACACAATACGTACTAATAAATTCCAT	GGTACAGATGCCTTCTTTTTGAAAGGCACAAATACC
VI-I	NZ_JACHKT010000022.1	AAGCATACCAGCAGGTTGGACATATTGGGAAATGGAAGAAGACCAAGATATTTGTAACTTAATTGGCTATCAAAAAAAGTTAAAAATAGATTATCAAAGTAATAACCTTTTAAATAGATAGATTTTTTATCATTAAAATACAAGTTAAAGTACTTGTATTCAATTGTTTGTATCATTAAC	GGTGTGCAAGCCTTTGTTTTGAAAGGTAGAAACACC
VI-I	NZ_MLAV02000013.1	GGCAGGGAGCTTTTCATGGATGACGAGGCCCGGGACGAAATTGAGGGAAGTGTTGGGGATAAAGGAGGATTTGCATGCAAAAAAGGATCATTCGAGGTATGTGGAGTTGGGAAATGGGTGATTTTTTGGGGATATGATTAAGGGAGATGTAAGATGGGAAAGGGATTGAGAGGAGAGTG	GGTGTGGAAGCCTGCTTTTTGAGAGGTAGATACACC
VI-I	NZ_BAAAFY010000001.1	ATTGCTGGGTATAGAAAAGAATTTGCATGAAAAAAGAGACCGGTCTGAGTATGAAAACAATCGGGAAGAGTAGAAATGAGAAATTAGTCTGTATCAGGACTAGAGGTATCATCCCATGCAATTTTCAGATGTCATACACTAGAGCTTGGGCGTTATTACTGAAGCACTTATTAGATTCAT	GGTGTGAAAGCCATCTATTTGCATGGCAGGTACACC
VI-I	MENH01000096.1	AAAGACTTAAGGAACAAAACCTTTCATACCGAGGTACCTGAAACCTGGACGTATGATGAAATGCGCGAGAATAAAACAATAAAAATGGTGCTGGGAATAAATGAAACTACCTTTTTAAAGAAAGATTATGCGATTGAAAATGCACGAACCATTGAATAGCAAACGAAAACGAAAGAATAC	GGTGGAAAAGCCTTTGATTTGAAAGGTAAAAGCACC
VI-I	JAQBOH010000097.1	TACTGCAAATTACAGAGGACCTGCATGCAAAGAAAGACCGTACGGCCTGGTTGCCAGGCGGCGACAAACACAAATTATAAAACAAAAGTAAAATAAGGCAAGTAGTAAATAACAGTGCGATTTTTTGGAACCAAGAGGCTAATTAAGCTATTGGTTTTCAATAATCAACATATTTTTAG	GGTGTGAAGGCCATCTTTTTGTATGGTAGGTACACC
VI-I	JAFLBP010000039.1	AATACCAACCGCCTTTACCTACCCGGAAATTGCCAAAAACGCCGACCTGAATACCCTGCTTGGCGTTATTGTGCTGGATAAAAAGAAGGATCACCTCTACCGTAAATAACAATGACTTTCATTTTTTTTGAACAAAATGGGTTGTAAAAATTTGAAGATCAATAACTTGTACACAGGTAT	GGTGTGAAAGCTGCATTTTGGCAGGTAAATACACC
VI-I	NZ_OY781962.1	CACTACGCAATCATGCCATGCATGCCAAAATTCCTGAGAACTTTAGCTACCACGAAAAATTAAATGATGATAGAATTAAAAATATGCTACAAATAACAGATGAAATGCTCGAAAAATACCAGAAAAAAGATGCCTATTACGAGGCTTTGGCCTCTGAGGCAACTTCTTAGAAAAGCTAC	GGTGTGATAGGCTTCTTTTTGAGAGCAATTAACACC
VI-I	CP064984.1	CGTGGATATTGAAAAACAACTACGAAATAAAATATTTCATTTAGATGTAGCAGAAAAAGGATTTGGAAATCTATTAAAACTAAAACAACAAAATAATACCAATATATAACCAAAACATGCATTTTTATAAAGCAGAAAACAAGCTAAATTATTTATATTTAGCACTTTATAAACAAGCC	GTTGTGACACACCACATTTTGAAAGGTATTCACAAC
VI-I	NZ_CANLYH010000007.1	TTTACATGCTGATATTTTACCCCCAAATAAATCATATAAAGAGTTAATTAAAACCATTCCTAGGATTAAAAAACCGTATAAAAAACACTCAAAGTCGTTTTATAAACGTTAGTTCCTCAATCCTATAAAACAAATAAAACACTGATAAATAGCAAAATAAAATTAAAAACCCTTAGTTA	CGTTGTGACTTACATCTGTTTGGAATGTATTTACAGC
VI-I	JAIORQ010000027.1	ATTAAATTTGAGCAATGATAAAGCTGAAAAATACAAAGATGCAAGAAATGATGCATTCCACGGAGATATATTAAAACCGGAATTCAGCTACGAAACATTAACAAATGAAATAAAAGACTTAAAAAATCAATTGTAAAAATTGTATAATGTATATATTTACAATACTTTAAACAACTATAT	GTTGTGTGCGGTTGCGTTTTAGCAGCAAGGCACAAC
VI-I	JASGCX010000014.1	ACAATTACAAAAAATACGCAACAAAGCGCTGCACGGCGATATATTAGATACCAATGAGTGTTATAGTGATTGGATAGAAAAACTGAAAAAAATAAAGTAGTGCCAATATCATTTTTATAAAATAGTATAGTTTTCTTTTGCCCTAAAAAGCAATAAATATGTAGCTTCGAAATAAATTA	GTTGTGTGAGCCTTTGATTTGTAAGGTATTCCCAAC
VI-an	JBBTFY010000038.1	ACAAACGCAAACCACTGCGCCGTGTCGCCGCCATGTGGATGCGCGACATTGCCGCGTTGCGCAGCGATAAATTGAAAGAAAATTGACAAATGTTCGCCTATCGTTCACACTACCGCCGCAGCATTTTCAGTAAGTCTGCGGGACTTTATACTCTCTCTTCAAAGAGATAGCATAAGGTCT	GTTGCAGCCATCCCCATTTTGCGGGGTGGCTGTGAC
VI-an	JBAZTF010000006.1	TGGCACATCGAGAAACGTCAGCCTTTGCGCCGTATTGCGGCGGCATGGATGCGCGAGCTTGCAAAGGTTCGTTCGGAAACAATTTGACCGATGTTGCCAATTCGTTCATATGGCACTCGCGGCATTTTCAATAAGTCCGCAGGCTTTTCGATGGCTCATCCAAGGGCTTGTCGAAGAGCT	GTTGCAGACACCCCCATTTTGCGGGGTGGCTGTGAC
VI-an	JBKEEC010000168.1	CGCCGCACTGCCTTGCGCCGTGTTGCCAGCGCCTGGATGCGTGAGATTGCTACAGCCAGATCACACATCAAATCAAAGAAATCTTGACATGTGTTCGATATATGTTCATGCAAGCAATGCAGCATTTTCAATAAGTCTGCAGGTTTTTTCGCATTATATCCAAGGATTTGCGAAAGAGCT	GTTGCAGTTACCCCATTTTTAAGAGGTGACTGTGAC
VI-an	NZ_CP018154.1	GTGGAGCGGCGCATACCCCTTCGTAAAATGGCGGCAACATGGATGCGGGATTTGAAAAAATTATGATTTTTACTGAAAAAAAATTGACTAAAAAACAAGAATATGTAACAAATAAATCTGGTCTTTTTAATTCCAAACGGTGTTTTTATAATATATTTCATATATTTATATAGACATCGG	GTTGTAGGCAGTCCCATTTTTAGGACTGTCTATGAC
VI-an	NZ_QLZD01000022.1	TGCGCTTTCGCTTGCGGCAGCTTATTCTTGCCTTGGAAAAAGCGCAGGATTCTTTAAAATAAAGCTTGCCAAACGCGCGAAAAAGTGCTCTATTCGCTCTTGCAAGACGGGTGATAATATCATTTTTGTGCGCTTGCTATGTGCTTTTTTTGTTTATTTTCAGATAAATAAGGGAAGTGC	GTTTCAGACCCCCAGCTTTTGCGCGGGGGCTGTTAC
VI-an	JBEBHS010000004.1	CATTCCGGTTAGAAAAGCGCAAGGATTTATCGCGCGTTGTTGCCGCGTGGATGCGCGCATTGGCCAGTTCGCGTGAAAAAATTGACTCAAAGGTGGGGGTGGGATAGAAGGATGCGTGGCGTTTTCAATAAGTCCACAGGCTGTTTTGCCAATATTCGCAAGGACATGGCATCACAGCTG	GTTGCAGTCACCCCATATTTGAGGCGTGGCTGTGAC
VI-an	JACFMS010000047.1	GCGCCGTACGCAAGATTGCCGCAAAGTGGATGCGCGCCTTGCAACAGGCCGGTCAGGCCAACGGCTTGCATAAAGCCGGTAAAAATGCCATATAGAGGACCGGCATTGATACATTTTATGTATTTTGTAAGTCCAAGAGACCTGCTCTTGCCTTGGAAAACAAGGAGTTAGACAAGGTCT	GTTGCCGTATCCCCCTTAACTGCGGGGAACGGTGAC
VI-an	JBHJHL010000087.1	CGGATCGAGCGGCGCGCTGCTTTGCGCCGGATCGCCTCGGGCTGGATGCGCGAGATCGCAGGCGTGCGGCGAGAAGAAGGAAATTGACCGATGTTCGCTCATCGTCTATGTGGAAGCCGCGGTATCGTCAATAAATCCGCAGGGTTTTCGCCCCTCGCTCAGGCGGTTGGCGAAGACCTG	GTTGTGGTCACCCCGCACTTGAGGGGTGGCCGCGAC

## Sheet: Table S5. Strains
Bacteria strain	Genotype	Source
E. coli RL73 (BW25113 ΔCRISPR ΔLacOperon)	BW25113 ΔCRISPR ΔLacOperon	Leenay et al. 2016 (PMID: 27041224)
E. coli TOP10	F– mcrA Δ(mrr-hsdRMS-mcrBC) Φ80lacZΔM15 ΔlacX74 recA1 araD139 Δ(ara leu) 7697 galU galK rpsL (StrR) endA1 nupG	Invitrogen
Porphyromonas gingivalis ATCC 33277	WT	ATCC
NEB® Turbo Competent E. coli	F' proA+B+ lacIq ∆lacZM15 / fhuA2 ∆(lac-proAB) glnV galK16 galE15 R(zgb-210::Tn10)TetS endA1 thi-1 ∆(hsdS-mcrB)5	NEB
Escherichia phage MS2 DSM 13767	WT	DSMZ
