# Supplementary material for: A leader-repeat hairpin blocks extraneous CRISPR RNA production in diverse CRISPR-Cas13 systems
Source: EMBO J. 2026 Apr 2;45(10):3396–415. doi: 10.1038/s44318-026-00769-1 (PMC13187072; doi:10.1038/s44318-026-00769-1)
Supplement: Supplementary file 10 — Source data Fig. 4 [file 44318_2026_769_MOESM10_ESM.zip]

Archive with 8 entries (7 files):
- EMBOJ-2025-121651_Source_files_Figure 4/
- __MACOSX/._EMBOJ-2025-121651_Source_files_Figure 4
- EMBOJ-2025-121651_Source_files_Figure 4/.DS_Store
- __MACOSX/EMBOJ-2025-121651_Source_files_Figure 4/._.DS_Store
- EMBOJ-2025-121651_Source_files_Figure 4/Figure 4C.png
- __MACOSX/EMBOJ-2025-121651_Source_files_Figure 4/._Figure 4C.png
- EMBOJ-2025-121651_Source_files_Figure 4/Figure 4B.xlsx
- __MACOSX/EMBOJ-2025-121651_Source_files_Figure 4/._Figure 4B.xlsx
