# Supplementary material for: A leader-repeat hairpin blocks extraneous CRISPR RNA production in diverse CRISPR-Cas13 systems
Source: EMBO J. 2026 Apr 2;45(10):3396–415. doi: 10.1038/s44318-026-00769-1 (PMC13187072; doi:10.1038/s44318-026-00769-1)
Supplement: Supplementary file 10 — Source data Fig. 4 [file 44318_2026_769_MOESM10_ESM.zip › EMBOJ-2025-121651_Source_files_Figure 4/Figure 4B.xlsx]

## Sheet: Sheet 1
Table 1
PgiCas13b, nM	NL R1	NL R2	NL R3	ML R1	ML R2	ML R3	Co R1	Co R2	Co R3
11.2	3.37027	1.16239	14.7677	10.381	1.41933	0.302227	0	0.001393	0
22.4	0.44832	0	17.8526	0	0	0	16.3622	1.02606	10.0304
56	11.0469	4.1328	4.762	3.955	4.76867	3.49794	1.27893	0	0.444899
112	0	6.2504	0	37.1342	24.5317	26.1761	0.089284	2.93906	6.15775
224	4.90988	14.2949	12.513	51.3691	57.6404	68.8001	2.92478	7.86669	5.26955
563.9	19.6136	41.0832	28.6833	68.0264	81.9262	70.871	30.2298	33.4023	40.7098
845.8	13.2671	51.8234	30.0325		82.4803	78.9056	45.932	40.49	41.0918
1127.8	39.7936	77.9681	58.6599	66.314	84.3274	80.3199	68.5081	72.939	67.249
1691.7	56.3439	87.3525	81.8278	75.4763	89.9948	88.3699	88.604	88.0082	86.2283
2255.6	70.3662	91.313	87.5156	79.5498	91.641	90.5359	90.2783	89.4891	92.2021
2819.4	82.588	91.9257	90.5287	82.9284	92.3758	92.3939	91.5417	91.1981	91.1984
3383.3	83.7462	92.6213	91.7224	85.5409	92.894	93.1138	92.4246	91.7385	92.5339
