# Supplementary material for: A leader-repeat hairpin blocks extraneous CRISPR RNA production in diverse CRISPR-Cas13 systems
Source: EMBO J. 2026 Apr 2;45(10):3396–415. doi: 10.1038/s44318-026-00769-1 (PMC13187072; doi:10.1038/s44318-026-00769-1)
Supplement: Supplementary file 11 — Source data Fig. 5 [file 44318_2026_769_MOESM11_ESM.zip]

Archive with 22 entries (21 files):
- EMBOJ-2025-121651_Source_files_Figure 5/
- __MACOSX/._EMBOJ-2025-121651_Source_files_Figure 5
- EMBOJ-2025-121651_Source_files_Figure 5/Figure 5B_5S.png
- __MACOSX/EMBOJ-2025-121651_Source_files_Figure 5/._Figure 5B_5S.png
- EMBOJ-2025-121651_Source_files_Figure 5/.DS_Store
- __MACOSX/EMBOJ-2025-121651_Source_files_Figure 5/._.DS_Store
- EMBOJ-2025-121651_Source_files_Figure 5/Figure 5B_S11.png
- __MACOSX/EMBOJ-2025-121651_Source_files_Figure 5/._Figure 5B_S11.png
- EMBOJ-2025-121651_Source_files_Figure 5/Figure 5B_ecr-mecr.png
- __MACOSX/EMBOJ-2025-121651_Source_files_Figure 5/._Figure 5B_ecr-mecr.png
- EMBOJ-2025-121651_Source_files_Figure 5/Figure 5B_S3.png
- __MACOSX/EMBOJ-2025-121651_Source_files_Figure 5/._Figure 5B_S3.png
- EMBOJ-2025-121651_Source_files_Figure 5/Figure 5B_S2.png
- __MACOSX/EMBOJ-2025-121651_Source_files_Figure 5/._Figure 5B_S2.png
- EMBOJ-2025-121651_Source_files_Figure 5/Figure 5B_S1.png
- __MACOSX/EMBOJ-2025-121651_Source_files_Figure 5/._Figure 5B_S1.png
- EMBOJ-2025-121651_Source_files_Figure 5/Figure 5B_S4.png
- __MACOSX/EMBOJ-2025-121651_Source_files_Figure 5/._Figure 5B_S4.png
- EMBOJ-2025-121651_Source_files_Figure 5/Figure 5B_S7.png
- __MACOSX/EMBOJ-2025-121651_Source_files_Figure 5/._Figure 5B_S7.png
- EMBOJ-2025-121651_Source_files_Figure 5/Figure 5C.xlsx
- __MACOSX/EMBOJ-2025-121651_Source_files_Figure 5/._Figure 5C.xlsx
