# Supplementary material for: A leader-repeat hairpin blocks extraneous CRISPR RNA production in diverse CRISPR-Cas13 systems
Source: EMBO J. 2026 Apr 2;45(10):3396–415. doi: 10.1038/s44318-026-00769-1 (PMC13187072; doi:10.1038/s44318-026-00769-1)
Supplement: Supplementary file 11 — Source data Fig. 5 [file 44318_2026_769_MOESM11_ESM.zip › EMBOJ-2025-121651_Source_files_Figure 5/Figure 5C.xlsx]

## Sheet: Sheet 1
Table 1
Spacer	NL R1	NL R2	NL R3	ML R1	ML R2	ML R3	Co R1	Co R2	Co R3
ecr	0.851852	1.5	1.44444	200000	67142.9	172000	0.945946	0.82	1.11765
S1	2500	31500	35616.4	15483.9	83928.6	21500	1400000	2050000	95000
S2	1352.94	14318.2	5909.09	14117.6	44761.9	35833.3	5384.62	6029.41	15200
S3	6388.89	18000	2166.67	9795.92	10000	11315.8	7000	3153.85	8444.44
S4	1095.24	21000	684.211	5714.29	18076.9	2529.41	3888.89	4555.56	9500
S7	2300	24230.8	472.727	4000	67142.9	35.8333	3500	1782.61	5846.15
S11	41071.4	3315.79	6842.11	21818.2	626667	19545.5	17500	13666.7	20000
