# Supplementary material for: A leader-repeat hairpin blocks extraneous CRISPR RNA production in diverse CRISPR-Cas13 systems
Source: EMBO J. 2026 Apr 2;45(10):3396–415. doi: 10.1038/s44318-026-00769-1 (PMC13187072; doi:10.1038/s44318-026-00769-1)
Supplement: Supplementary file 12 — Source data Fig. 6 [file 44318_2026_769_MOESM12_ESM.zip]

Archive with 14 entries (13 files):
- EMBOJ-2025-121651_Source_files_Figure 6/
- __MACOSX/._EMBOJ-2025-121651_Source_files_Figure 6
- EMBOJ-2025-121651_Source_files_Figure 6/.DS_Store
- __MACOSX/EMBOJ-2025-121651_Source_files_Figure 6/._.DS_Store
- EMBOJ-2025-121651_Source_files_Figure 6/Figure 6B_ecrRNA_4_8x10_6.png
- __MACOSX/EMBOJ-2025-121651_Source_files_Figure 6/._Figure 6B_ecrRNA_4_8x10_6.png
- EMBOJ-2025-121651_Source_files_Figure 6/Figure 6B_ecrRNA_4_8x10_5.png
- __MACOSX/EMBOJ-2025-121651_Source_files_Figure 6/._Figure 6B_ecrRNA_4_8x10_5.png
- EMBOJ-2025-121651_Source_files_Figure 6/Figure 6B_mecrRNA_4_8x10_6.png
- __MACOSX/EMBOJ-2025-121651_Source_files_Figure 6/._Figure 6B_mecrRNA_4_8x10_6.png
- EMBOJ-2025-121651_Source_files_Figure 6/Figure 6B_mecrRNA_4_8x10_5.png
- __MACOSX/EMBOJ-2025-121651_Source_files_Figure 6/._Figure 6B_mecrRNA_4_8x10_5.png
- EMBOJ-2025-121651_Source_files_Figure 6/Figure 6C.xlsx
- __MACOSX/EMBOJ-2025-121651_Source_files_Figure 6/._Figure 6C.xlsx
