# Supplementary material for: A leader-repeat hairpin blocks extraneous CRISPR RNA production in diverse CRISPR-Cas13 systems
Source: EMBO J. 2026 Apr 2;45(10):3396–415. doi: 10.1038/s44318-026-00769-1 (PMC13187072; doi:10.1038/s44318-026-00769-1)
Supplement: Supplementary file 12 — Source data Fig. 6 [file 44318_2026_769_MOESM12_ESM.zip › EMBOJ-2025-121651_Source_files_Figure 6/Figure 6C.xlsx]

## Sheet: Sheet 1
Table 1
	ecr	mecr
R1	200000	26400000
R2	1300000	1520000000
R3	580000	608000000
